# Supplementary material for: Comprehensive Identification of miRNAs and circRNAs in the Regulation of Intramuscular and Subcutaneous Fat Deposition in Meat Ducks
Source: Genes (Basel). 2025 Oct 14;16(10):1208. doi: 10.3390/genes16101208 (PMC12562460; doi:10.3390/genes16101208)
Supplement: Supplementary file 1 [file genes-16-01208-s001.zip]

Archive with 11 entries (11 files):
- Figure S1 The results of the real-time quantitative PCR validation of the expression level..png
- Table S1 Table of differential circRNAs analysis in the IMP-0-vs-IMP-4 group results.xlsx
- Table S10 ceRNA network of SCP-0-vs-SCP-4.xlsx
- Table S2 Table of differential circRNAs analysis in the SCP-0-vs-SCP-4 group results.xlsx
- Table S3 Functional annotation of miRNA target genes in IMP-0-vs-IMP-4.xlsx
- Table S4 Functional annotation of miRNA target genes in SCP-0-vs-SCP-4.xlsx
- Table S5 DemiRNAs of IMP-0-vs-IMP-4.xlsx
- Table S6 DemiRNAs of SCP-0-vs-SCP-4.xlsx
- Table S7 Comprehensive Analysis of miRNAs and mRNAs in IMP-0-vs-IMP-4.xlsx
- Table S8 Comprehensive Analysis of miRNAs and mRNAs in SCP-0-vs-SCP-4.xlsx
- Table S9 ceRNA network of IMP-0-vs-IMP-4.xlsx
