# Supplementary material for: Comprehensive Identification of miRNAs and circRNAs in the Regulation of Intramuscular and Subcutaneous Fat Deposition in Meat Ducks
Source: Genes (Basel). 2025 Oct 14;16(10):1208. doi: 10.3390/genes16101208 (PMC12562460; doi:10.3390/genes16101208)
Supplement: Supplementary file 1 [file genes-16-01208-s001.zip › Table S1 Table of differential circRNAs analysis in the IMP-0-vs-IMP-4 group results.xlsx]

## Sheet: circRNA IMP-0-vs-IMP-4
id	IMP-0_count	IMP-4_count	IMP-0_rpm	IMP-4_rpm	log2(FC)	Pvalue	FDR	significant	source_gene	chr	strand	genomic_start	genomic_end	spliced_length	annot_type
novel_circ_002903	12.6667	0	4161.77	0.001	-21.9888	1.64e-06	0.00142363	yes	ncbi_101798557	NC_040049.1	+	66956416	66979028	10116	exon_intron
novel_circ_001112	7.33333	0	2197.84	0.001	-21.0677	0.000184244	0.0534103	yes	ncbi_101796910	NC_040067.1	-	467049	468015	967	antisense
novel_circ_001327	5.66667	0	1763.5	0.001	-20.75	5.53e-05	0.0222272	yes	ncbi_101796118	NC_040054.1	+	21356026	21366297	702	annot_exons
novel_circ_003145	4.66667	0	1427.54	0.001	-20.4451	0.0004459	0.101635	yes	ncbi_101798557	NC_040049.1	+	66960651	66979028	5881	exon_intron
novel_circ_000955	4	0	1123.61	0.001	-20.0997	0.00917542	0.763103	yes	ncbi_101797443	NC_040053.1	+	25673341	25678870	540	annot_exons
novel_circ_000347	3.33333	0	1066.86	0.001	-20.0249	0.0144816	0.96732	yes	ncbi_101790241	NC_040046.1	+	157657518	157660465	484	annot_exons
novel_circ_002914	3.33333	0	1013.02	0.001	-19.9502	0.00597196	0.623233	yes	ncbi_101799066	NC_040048.1	+	30485329	30500903	15575	intronic
novel_circ_002040	3.33333	0	946.958	0.001	-19.8529	0.0290417	1	yes	ncbi_101801514	NC_040047.1	+	146046269	146074417	509	annot_exons
novel_circ_001358	3	0	932.038	0.001	-19.83	0.0113772	0.802249	yes	ncbi_101800488	NC_040049.1	+	34712396	34713406	1011	one_exon
novel_circ_000295	3	0	831.689	0.001	-19.6657	0.0348445	1	yes	ncbi_101795825	NC_040049.1	-	34842688	34851793	854	annot_exons
novel_circ_003916	2.33333	0	735.789	0.001	-19.4889	0.0430367	1	yes	ncbi_101792438	NC_040047.1	-	46611377	46620039	8663	antisense
novel_circ_001524	2.33333	0	677.053	0.001	-19.3689	0.0418008	1	yes	ncbi_101793270	NC_040058.1	+	14198988	14203512	375	annot_exons
novel_circ_003492	11.3333	0.333333	3473.17	89.5095	-5.27807	9.66e-08	0.000251904	yes	ncbi_101797847	NC_040050.1	+	11843093	11845004	1912	one_exon
novel_circ_003383	5	0.333333	1535.44	86.5576	-4.14884	0.0017082	0.276239	yes	ncbi_101789696	NC_040046.1	-	116238536	116267570	1527	annot_exons
novel_circ_003677	4.66667	0.333333	1407.94	86.5576	-4.02379	0.00645866	0.648102	yes	ncbi_101801145	NC_040049.1	+	19288107	19291396	3290	one_exon
novel_circ_003256	4.33333	0.333333	1219.29	89.5095	-3.76786	0.0289698	1	yes	ncbi_101796268	NC_040046.1	+	116266889	116275802	6883	exon_intron
novel_circ_002225	3.33333	0.333333	1044.84	89.5095	-3.54509	0.0262179	1	yes	ncbi_101800972	NC_040056.1	+	8578878	8582624	383	annot_exons
novel_circ_003364	3.33333	0.333333	1039.94	103.584	-3.32762	0.0358414	1	yes	ncbi_101791951	NC_040047.1	+	14914686	14922472	1591	annot_exons
novel_circ_002824	3.66667	0.333333	1032.84	103.584	-3.31774	0.0478575	1	yes	ncbi_101797068	NC_040052.1	-	6381854	6384194	1276	annot_exons
novel_circ_001368	6	0.666667	1888.52	207.168	-3.18839	0.0333992	1	yes	ncbi_101800684	NC_040051.1	-	21531618	21537986	715	annot_exons
novel_circ_001162	10.6667	1.33333	3127.63	366.209	-3.09433	0.000130946	0.0427049	yes	ncbi_101802366	NC_040046.1	-	95514328	95521045	1897	annot_exons
novel_circ_002318	8.66667	1	2436.11	296.678	-3.03761	0.00900938	0.763103	yes	ncbi_113840873	NW_020865354.1	-	139067	178325	37252	exon_intron
novel_circ_002876	3.66667	0.666667	1135.61	176.067	-2.68927	0.0467203	1	yes	ncbi_101801722	NC_040046.1	+	127676139	127686494	462	annot_exons
novel_circ_001684	4	0.666667	1263.11	207.168	-2.6081	0.0239218	1	yes	ncbi_101804067	NC_040052.1	+	36413555	36415248	1692	annot_exons
novel_circ_000032	5	1	1545.23	262.625	-2.55675	0.0113156	0.802249	yes	ncbi_101804296	NC_040050.1	+	37821428	37822569	1142	one_exon
novel_circ_000026	3.66667	0.666667	1150.31	207.168	-2.47315	0.0406612	1	yes	ncbi_101803029	NC_040046.1	+	186977913	186978551	639	one_exon
novel_circ_000166	11	2.33333	3362.8	631.785	-2.41216	5.96e-05	0.0222272	yes	ncbi_101789728	NC_040054.1	-	19764490	19765379	867	annot_exons
novel_circ_003491	9.33333	2	2784.07	556.35	-2.32313	0.00827292	0.763103	yes	ncbi_101796521	NC_040053.1	-	30987783	30988095	313	one_exon
novel_circ_001670	5.66667	1.33333	1812.44	372.112	-2.28412	0.0315755	1	yes	ncbi_101795365	NC_040067.1	+	4698839	4700093	507	annot_exons
novel_circ_001313	6.33333	1.66667	2023.39	455.718	-2.15056	0.0365198	1	yes	ncbi_101793953	NC_040065.1	+	6420877	6453229	4760	annot_exons
novel_circ_003345	16.6667	4.33333	4950.09	1188.14	-2.05876	3.65e-05	0.0190567	yes	ncbi_101801514	NC_040047.1	+	146039514	146074417	865	annot_exons
novel_circ_003221	9	2.33333	2615.01	637.689	-2.03589	0.0150512	0.96732	yes	ncbi_101793577	NC_040069.1	+	5050049	5059962	5804	annot_exons
novel_circ_000258	7.66667	2.33333	2344.88	637.689	-1.87859	0.00820439	0.763103	yes	ncbi_101789696	NC_040046.1	-	116238536	116266964	921	annot_exons
novel_circ_003965	7.33333	2.66667	2151.33	718.343	-1.58248	0.044806	1	yes	ncbi_101799161	NC_040057.1	+	1509117	1513655	868	annot_exons
novel_circ_002176	13.6667	5.33333	4174.71	1436.69	-1.53893	0.0186893	1	yes	ncbi_101805096	NW_020866263.1	-	220001	225131	827	annot_exons
novel_circ_003366	5.66667	2.33333	1731.69	631.785	-1.45467	0.0388548	1	yes	ncbi_101793136	NC_040053.1	+	16068561	16068970	410	one_exon
novel_circ_003924	24.6667	12.3333	7650.08	3428.98	-1.1577	0.0139513	0.957868	yes	ncbi_101797590	NC_040061.1	-	10995582	10995809	228	antisense
novel_circ_003704	12.3333	6.33333	3750.4	1784.44	-1.07157	0.0193348	1	yes	ncbi_101797590	NC_040061.1	-	10995810	10996037	228	antisense
novel_circ_003303	12	31.3333	3517.66	8646.1	1.29743	0.00229556	0.315217	yes	ncbi_101791553	NC_040075.1	-	45463679	45496945	530	annot_exons
novel_circ_003874	7.33333	21.3333	2236.98	5854.81	1.38807	0.00123225	0.21433	yes	ncbi_101795447	NC_040046.1	-	26315320	26317507	1801	annot_exons
novel_circ_000801	4.66667	14	1469.15	3869.94	1.39733	0.0227341	1	yes	NA	NC_040047.1	+	146140382	146140758	377	intergenic
novel_circ_001804	22.3333	70.3333	6811.52	19679.2	1.53062	2.91e-07	0.000379195	yes	ncbi_101802637	NC_040057.1	+	20763930	20773219	1295	annot_exons
novel_circ_001218	5.33333	17.3333	1582.17	4868.78	1.62165	0.000661245	0.132707	yes	ncbi_101794044	NC_040054.1	-	24377305	24417202	395	annot_exons
novel_circ_001846	4.66667	15	1344.31	4174.79	1.63484	0.0104184	0.784263	yes	ncbi_101795323	NC_040075.1	+	71874235	71892353	5834	annot_exons
novel_circ_003108	2.66667	9.33333	799.647	2611.59	1.70749	0.010521	0.784263	yes	ncbi_101803384	NC_040046.1	-	111648122	111659340	903	annot_exons
novel_circ_000068	2	8	586.276	2146.86	1.87257	0.0375317	1	yes	ncbi_101798357	NC_040047.1	+	26651926	26672302	497	annot_exons
novel_circ_000318	1.33333	6	404.722	1709.01	2.07816	0.020529	1	yes	ncbi_101797730	NC_040070.1	-	5976599	5983852	594	annot_exons
novel_circ_003432	2.66667	12.3333	799.647	3470.52	2.11772	0.000349061	0.09107	yes	ncbi_101802242	NC_040075.1	-	32378489	32380455	1967	one_exon
novel_circ_000563	1.33333	6.33333	372.905	1735.63	2.21858	0.0432588	1	yes	ncbi_101796819	NC_040047.1	-	84846861	84877640	453	annot_exons
novel_circ_000186	0.333333	3	122.594	836.001	2.76962	0.0459475	1	yes	ncbi_110353858	NC_040052.1	-	10584650	10650184	16990	exon_intron
novel_circ_002516	0.666667	6.33333	245.188	1739.27	2.82652	0.00935964	0.763103	yes	ncbi_101802816	NC_040046.1	+	85275324	85307532	1208	annot_exons
novel_circ_002163	1.66667	14	500.398	3772.32	2.9143	0.00221828	0.315217	yes	ncbi_101803060	NC_040063.1	-	10108916	10132397	375	annot_exons
novel_circ_003809	0.333333	3.33333	122.594	959.564	2.96849	0.0304879	1	yes	ncbi_101804935	NC_040058.1	+	11635513	11642164	1129	annot_exons
novel_circ_001095	0.333333	3.66667	122.594	1009.12	3.04113	0.0291175	1	yes	ncbi_101790912	NC_040047.1	-	141264781	141268909	1088	annot_exons
novel_circ_000547	0.666667	6.66667	191.351	1868.05	3.28724	0.00112872	0.210345	yes	ncbi_101804816	NC_040052.1	-	24122970	24125402	237	annot_exons
novel_circ_000084	0.666667	8.66667	245.188	2432.57	3.31052	0.0024806	0.323594	yes	ncbi_101798812	NC_040048.1	+	20511035	20527437	632	annot_exons
novel_circ_003401	0.666667	7	191.351	2000.47	3.38604	0.00529537	0.575651	yes	ncbi_101802816	NC_040046.1	+	85331184	85333110	423	annot_exons
novel_circ_001259	0.333333	3.66667	95.6755	1000.95	3.38707	0.0244515	1	yes	ncbi_101803645	NC_040049.1	+	13429414	13434809	392	annot_exons
novel_circ_001320	0.333333	4	90.7771	1121.56	3.62703	0.00896488	0.763103	yes	ncbi_101792421	NC_040075.1	+	55748603	55761977	640	annot_exons
novel_circ_002483	0.333333	5.33333	95.6755	1447.81	3.91958	0.00361929	0.429215	yes	ncbi_101799299	NC_040052.1	-	17614618	17625927	517	annot_exons
novel_circ_003155	0.333333	5	90.7771	1395.99	3.94282	0.0152013	0.96732	yes	ncbi_101793837	NC_040050.1	+	32268266	32268438	173	intronic
novel_circ_001793	0	2.33333	0.001	659.934	19.332	0.0469827	1	yes	ncbi_101792421	NC_040075.1	+	55748603	55818412	1722	annot_exons
novel_circ_000204	0	2.66667	0.001	718.343	19.4543	0.026404	1	yes	ncbi_101801244	NC_040047.1	-	68650228	68745244	605	annot_exons
novel_circ_000618	0	2.66667	0.001	718.343	19.4543	0.0263105	1	yes	ncbi_101794587	NC_040058.1	+	137451	166992	2111	annot_exons
novel_circ_002798	0	2.66667	0.001	721.295	19.4602	0.0265375	1	yes	ncbi_101799192	NC_040048.1	-	20807899	20811120	528	annot_exons
novel_circ_001582	0	2.66667	0.001	727.199	19.472	0.0465507	1	yes	ncbi_101790949	NC_040046.1	-	569541	590310	3470	exon_intron
novel_circ_003301	0	2.66667	0.001	732.417	19.4823	0.0215105	1	yes	ncbi_101793377	NC_040049.1	-	21084439	21104508	570	annot_exons
novel_circ_002310	0	2.66667	0.001	738.321	19.4939	0.0223663	1	yes	ncbi_110353088	NC_040046.1	+	132414286	132434996	6326	exon_intron
novel_circ_000363	0	2.66667	0.001	741.273	19.4996	0.0336816	1	yes	ncbi_101792690	NC_040046.1	-	70681134	70706446	949	annot_exons
novel_circ_002035	0	2.66667	0.001	741.273	19.4996	0.0337501	1	yes	ncbi_101798474	NC_040065.1	-	3333363	3345424	1757	annot_exons
novel_circ_001267	0	2.66667	0.001	752.396	19.5211	0.0202091	1	yes	ncbi_101803694	NC_040053.1	-	33926432	33939697	807	annot_exons
novel_circ_000668	0	3	0.001	873.006	19.7356	0.0198012	1	yes	ncbi_101789983	NC_040050.1	-	4324434	4349520	2489	annot_exons
novel_circ_000772	0	3	0.001	904.107	19.7861	0.0440786	1	yes	ncbi_101802120	NC_040051.1	+	19730627	19733940	379	annot_exons
novel_circ_001433	0	3.66667	0.001	978.016	19.8995	0.0101618	0.784263	yes	ncbi_101791389	NC_040065.1	+	8775476	8782242	1542	annot_exons
novel_circ_000683	0	5	0.001	1386.45	20.403	0.00261018	0.324284	yes	ncbi_101792777	NC_040046.1	-	103483027	103483353	327	one_exon
novel_circ_003292	0	4.66667	0.001	1387.97	20.4045	0.00434428	0.492793	yes	ncbi_101802634	NC_040063.1	+	10390861	10407007	660	annot_exons
novel_circ_002224	0	5	0.001	1429.36	20.4469	0.000467465	0.101635	yes	ncbi_101789710	NC_040064.1	-	6503459	6504575	437	annot_exons
novel_circ_003570	0	5.33333	0.001	1441.9	20.4595	0.00179994	0.276239	yes	ncbi_101792634	NC_040048.1	+	53890403	53958423	447	annot_exons
