# Supplementary material for: Comprehensive Identification of miRNAs and circRNAs in the Regulation of Intramuscular and Subcutaneous Fat Deposition in Meat Ducks
Source: Genes (Basel). 2025 Oct 14;16(10):1208. doi: 10.3390/genes16101208 (PMC12562460; doi:10.3390/genes16101208)
Supplement: Supplementary file 1 [file genes-16-01208-s001.zip › Table S10 ceRNA network of SCP-0-vs-SCP-4.xlsx]

## Sheet: ceRNA network of SCP-0-vs-SCP-4
miRNA_ID(both)	ncRNA_ID	Symbol
novel-m0569-3p	novel_circ_000012	PTGS2
miR-10-x	novel_circ_000012	PTGS2
novel-m0569-3p	novel_circ_000012	PGR
miR-34-y	novel_circ_000021	Pctp
miR-4286-z	novel_circ_000196	St3gal2
miR-458-y	novel_circ_000196	St3gal2
novel-m0212-5p	novel_circ_000196	St3gal2
novel-m0048-3p	novel_circ_000353	Gpd1
novel-m0137-5p	novel_circ_000353	Gpd1
novel-m0411-5p	novel_circ_000353	Gpd1
novel-m0055-3p	novel_circ_000353	MAPK14
novel-m0066-5p	novel_circ_000353	MAPK14
novel-m0333-3p	novel_circ_000353	MAPK14
novel-m0332-3p	novel_circ_000353	MAPK14
novel-m0048-3p	novel_circ_000353	MAPK14
miR-460-x	novel_circ_000353	ENPP1
novel-m0066-5p	novel_circ_000353	ENPP1
miR-240-y	novel_circ_000420	ACAD11
novel-m0325-5p	novel_circ_000481	Lamb1
novel-m0347-5p	novel_circ_000836	P2RX7
novel-m0569-3p	novel_circ_000836	P2RX7
novel-m0322-5p	novel_circ_000994	PLA2G12B
miR-10549-y	novel_circ_001083	NSDHL
novel-m0322-5p	novel_circ_001277	PLA2G12B
miR-10549-y	novel_circ_001487	UGT8
miR-10-x	novel_circ_001487	NR3C2
miR-10549-y	novel_circ_001487	ATP9A
miR-10549-y	novel_circ_001487	Plch2
miR-10549-y	novel_circ_001487	ST8SIA1
miR-10549-y	novel_circ_001487	Fut9
miR-10549-y	novel_circ_001487	NSDHL
miR-10549-y	novel_circ_001487	THBS1
miR-10549-y	novel_circ_001487	FADS1
miR-10549-y	novel_circ_001487	CERS6
miR-10-x	novel_circ_001487	PTGS2
novel-m0240-5p	novel_circ_001716	Pcyt1b
novel-m0511-5p	novel_circ_001948	Gas6
miR-31-x	novel_circ_001948	Pnpla2
miR-72-x	novel_circ_001948	Pnpla2
novel-m0519-5p	novel_circ_001948	Pnpla2
novel-m0519-5p	novel_circ_001948	NR5A2
miR-72-x	novel_circ_001948	NR5A2
miR-31-x	novel_circ_001948	NR5A2
miR-3968-y	novel_circ_002268	MGLL
miR-3963-x	novel_circ_002268	MGLL
miR-2478-y	novel_circ_002268	MGLL
miR-3968-y	novel_circ_002268	St3gal2
miR-2478-y	novel_circ_002268	St3gal2
miR-3963-x	novel_circ_002268	St3gal2
miR-2478-y	novel_circ_002268	ACLY
miR-3963-x	novel_circ_002268	ACLY
miR-3968-y	novel_circ_002268	ACLY
novel-m0240-5p	novel_circ_002268	Pcyt1b
miR-3968-y	novel_circ_002268	BDH1
miR-2478-y	novel_circ_002268	BDH1
miR-3968-y	novel_circ_002268	Zdhhc15
miR-2478-y	novel_circ_002268	Zdhhc15
miR-2478-y	novel_circ_002268	PREX1
miR-3963-x	novel_circ_002268	PREX1
miR-3968-y	novel_circ_002268	PREX1
miR-204-x	novel_circ_002309	A4GALT
miR-211-x	novel_circ_002309	A4GALT
miR-204-x	novel_circ_002309	ABCD2
miR-211-x	novel_circ_002309	ABCD2
novel-m0497-3p	novel_circ_002401	Pnpla2
novel-m0519-5p	novel_circ_002401	Pnpla2
novel-m0596-5p	novel_circ_002401	Pnpla2
novel-m0597-5p	novel_circ_002401	Pnpla2
novel-m0598-5p	novel_circ_002401	Pnpla2
miR-106-y	novel_circ_002401	ABCD2
miR-204-x	novel_circ_002401	ABCD2
miR-211-x	novel_circ_002401	ABCD2
miR-9277-y	novel_circ_002444	mboat2
miR-9277-y	novel_circ_002444	ATP10B
miR-9277-y	novel_circ_002444	Zdhhc15
miR-9277-y	novel_circ_002444	Smpd3
miR-4286-x	novel_circ_002506	MGLL
miR-4286-z	novel_circ_002506	MGLL
miR-4286-z	novel_circ_002506	HMGCS1
novel-m0387-3p	novel_circ_002506	Tulp3
novel-m0322-5p	novel_circ_002649	CBR1
miR-10-y	novel_circ_002649	ATP9A
novel-m0322-5p	novel_circ_002649	Plch2
novel-m0322-5p	novel_circ_002649	ST8SIA5
miR-10-y	novel_circ_002649	ST8SIA1
novel-m0322-5p	novel_circ_002649	ST8SIA1
novel-m0322-5p	novel_circ_002649	ITGAV
miR-10-y	novel_circ_002649	SBF2
miR-10-y	novel_circ_002649	ST6GALNAC5
novel-m0420-5p	novel_circ_002862	Plcb2
novel-m0347-5p	novel_circ_002862	FADS2
novel-m0420-5p	novel_circ_002862	Hip1
miR-10-y	novel_circ_002862	MBOAT1
novel-m0347-5p	novel_circ_002862	MBOAT1
novel-m0420-5p	novel_circ_002862	CHKA
novel-m0202-3p	novel_circ_002862	PRDX6
miR-9277-y	novel_circ_002862	Smpd3
novel-m0420-5p	novel_circ_002862	Smpd3
novel-m0202-5p	novel_circ_002923	BCL11B
novel-m0055-3p	novel_circ_003091	GBGT1
novel-m0116-3p	novel_circ_003091	GBGT1
novel-m0125-3p	novel_circ_003091	GBGT1
novel-m0192-3p	novel_circ_003091	GBGT1
novel-m0384-3p	novel_circ_003091	GBGT1
novel-m0509-3p	novel_circ_003091	GBGT1
novel-m0625-5p	novel_circ_003091	GBGT1
novel-m0628-5p	novel_circ_003091	GBGT1
miR-10-x	novel_circ_003599	PTGS2
miR-1843-x	novel_circ_003655	ACSBG2
miR-1843-x	novel_circ_003655	Zdhhc15
miR-4286-z	novel_circ_003677	SYTL4
miR-4286-z	novel_circ_003798	HMGCS1
miR-9277-y	novel_circ_003798	mboat2
apl-miR-11589-3p	novel_circ_003946	NF1
miR-31-x	novel_circ_003946	NF1
miR-72-x	novel_circ_003946	NF1
miR-10549-y	novel_circ_003974	PCLO
novel-m0347-5p	novel_circ_003974	PCLO
