# Supplementary material for: Comprehensive Identification of miRNAs and circRNAs in the Regulation of Intramuscular and Subcutaneous Fat Deposition in Meat Ducks
Source: Genes (Basel). 2025 Oct 14;16(10):1208. doi: 10.3390/genes16101208 (PMC12562460; doi:10.3390/genes16101208)
Supplement: Supplementary file 1 [file genes-16-01208-s001.zip › Table S2 Table of differential circRNAs analysis in the SCP-0-vs-SCP-4 group results.xlsx]

## Sheet: SCP-0-vs-SCP-4.genes.filter.ann
id	SCP-0_count	SCP-4_count	SCP-0_rpm	SCP-4_rpm	log2(FC)	Pvalue	FDR	significant	source_gene	chr	strand	genomic_start	genomic_end	spliced_length	annot_type
novel_circ_002525	7.66667	0	1324.52	0.001	-20.337	2.16e-05	0.00894821	yes	ncbi_101790166	NC_040046.1	-	167229443	167230226	784	exon_intron
novel_circ_002703	7.66667	0	1312.22	0.001	-20.3236	3.65e-05	0.0093125	yes	ncbi_106015233	NC_040050.1	-	28246683	28247116	434	antisense
novel_circ_002444	7.66667	0	1273.65	0.001	-20.2805	2.43e-05	0.00895374	yes	ncbi_101792223	NC_040053.1	+	24013518	24018435	245	annot_exons
novel_circ_003697	6.33333	0	1077.05	0.001	-20.0387	0.000414719	0.062566	yes	ncbi_101790695	NC_040047.1	+	15039579	15040333	755	one_exon
novel_circ_001312	6.33333	0	1050.79	0.001	-20.003	0.000175359	0.0342363	yes	ncbi_101801709	NC_040049.1	-	57063680	57074898	1207	annot_exons
novel_circ_002176	5.66667	0	1015.65	0.001	-19.954	0.000566704	0.0783704	yes	ncbi_101805096	NW_020866263.1	-	220001	225131	827	annot_exons
novel_circ_001016	6	0	976.621	0.001	-19.8974	0.000298731	0.0495744	yes	ncbi_101803584	NC_040047.1	+	8982582	8987377	390	annot_exons
novel_circ_002829	5	0	909.955	0.001	-19.7954	0.00350053	0.258183	yes	ncbi_101795905	NC_040048.1	+	17046128	17046744	385	annot_exons
novel_circ_001057	5	0	897.655	0.001	-19.7758	0.00215789	0.194582	yes	ncbi_101802536	NC_040069.1	-	91630	92095	333	annot_exons
novel_circ_002649	5	0	847.623	0.001	-19.6931	0.000838962	0.099447	yes	ncbi_101799326	NC_040054.1	-	15154884	15194734	2456	annot_exons
novel_circ_002877	4.66667	0	810.356	0.001	-19.6282	0.00247138	0.21032	yes	ncbi_101803624	NC_040049.1	+	64391358	64406568	738	annot_exons
novel_circ_002520	5	0	809.057	0.001	-19.6259	0.00212968	0.194582	yes	ncbi_101795087	NC_040049.1	-	8958566	8970880	360	annot_exons
novel_circ_000355	4.33333	0	792.789	0.001	-19.5966	0.00402936	0.282954	yes	ncbi_101793421	NC_040048.1	-	2978231	2979165	258	annot_exons
novel_circ_002296	4.66667	0	792.323	0.001	-19.5957	0.00264476	0.219449	yes	ncbi_101800346	NC_040047.1	+	104281604	104285833	2111	annot_exons
novel_circ_000089	5	0	771.325	0.001	-19.557	0.00233925	0.204315	yes	ncbi_101803240	NC_040048.1	-	48960078	48963308	2345	annot_exons
novel_circ_002513	4	0	750.622	0.001	-19.5177	0.0080316	0.436998	yes	ncbi_101796743	NC_040048.1	-	40177887	40181142	395	annot_exons
novel_circ_000756	4.33333	0	717.324	0.001	-19.4523	0.00295331	0.227955	yes	ncbi_101793250	NW_020866254.1	-	156691	160363	531	annot_exons
novel_circ_003757	4	0	687.457	0.001	-19.3909	0.0122732	0.530568	yes	ncbi_101795371	NC_040047.1	+	104461097	104473957	662	annot_exons
novel_circ_003856	3.66667	0	662.491	0.001	-19.3375	0.0120386	0.530568	yes	ncbi_101803047	NC_040074.1	+	2424928	2425137	210	one_exon
novel_circ_001716	4	0	655.459	0.001	-19.3221	0.00733852	0.405942	yes	ncbi_101797599	NC_040055.1	-	16832396	16832979	584	one_exon
novel_circ_002907	4	0	616.893	0.001	-19.2347	0.0111503	0.513997	yes	ncbi_101794887	NC_040073.1	-	5284828	5289505	1300	annot_exons
novel_circ_001872	3.33333	0	613.758	0.001	-19.2273	0.0195404	0.652402	yes	ncbi_101800011	NC_040048.1	+	85477806	85480692	208	annot_exons
novel_circ_002667	3.33333	0	613.758	0.001	-19.2273	0.0194828	0.652402	yes	ncbi_101790055	NC_040049.1	-	53319274	53319788	515	one_exon
novel_circ_003452	4	0	598.027	0.001	-19.1899	0.0186571	0.651819	yes	ncbi_101790623	NC_040050.1	+	22346122	22362869	1953	annot_exons
novel_circ_000180	4	0	591.461	0.001	-19.1739	0.0335596	0.843821	yes	ncbi_101800319	NC_040061.1	-	5164933	5175128	737	annot_exons
novel_circ_003905	3.33333	0	587.493	0.001	-19.1642	0.0326196	0.836979	yes	ncbi_101789931	NC_040047.1	+	38288262	38294878	619	annot_exons
novel_circ_001007	3	0	576.492	0.001	-19.1369	0.0439274	0.959178	yes	ncbi_101791545	NC_040063.1	+	9031859	9032785	927	one_exon
novel_circ_003655	3.33333	0	562.893	0.001	-19.1025	0.0199853	0.656746	yes	ncbi_101789701	NC_040046.1	+	44206609	44223972	558	annot_exons
novel_circ_003000	3.66667	0	555.027	0.001	-19.0822	0.0196566	0.652402	yes	ncbi_101798882	NC_040071.1	+	861478	862227	410	annot_exons
novel_circ_001983	3	0	551.892	0.001	-19.074	0.0349035	0.851799	yes	ncbi_101791904	NC_040046.1	+	65552111	65557523	630	annot_exons
novel_circ_002014	3.33333	0	549.76	0.001	-19.0684	0.0307656	0.804024	yes	ncbi_101790693	NC_040058.1	+	18989761	19032942	9764	exon_intron
novel_circ_002268	3.33333	0	544.027	0.001	-19.0533	0.0220306	0.68908	yes	ncbi_101801697	NC_040046.1	-	93977073	93986283	1827	annot_exons
novel_circ_000570	3	0	538.759	0.001	-19.0393	0.0285672	0.776735	yes	ncbi_101799227	NC_040046.1	-	187634788	187716412	642	annot_exons
novel_circ_002105	3	0	526.46	0.001	-19.006	0.0277346	0.760754	yes	ncbi_101800651	NC_040053.1	-	10632907	10643125	2288	annot_exons
novel_circ_000636	3.33333	0	512.028	0.001	-18.9659	0.0294844	0.789184	yes	ncbi_101793899	NC_040047.1	-	47258416	47319066	1965	annot_exons
novel_circ_000720	3.33333	0	499.728	0.001	-18.9308	0.0363038	0.861121	yes	ncbi_101804933	NC_040049.1	-	26223816	26228684	511	annot_exons
novel_circ_003170	3	0	487.894	0.001	-18.8962	0.0462148	0.977414	yes	ncbi_101797368	NC_040047.1	-	80030079	80044464	546	annot_exons
novel_circ_000994	2.66667	0	476.894	0.001	-18.8633	0.0455791	0.977414	yes	ncbi_101792263	NC_040048.1	+	31507520	31524147	726	annot_exons
novel_circ_001083	2.66667	0	476.894	0.001	-18.8633	0.0455147	0.977414	yes	ncbi_101790304	NC_040047.1	-	39093541	39107158	13229	exon_intron
novel_circ_003867	2.66667	0	470.327	0.001	-18.8433	0.0491835	0.995366	yes	ncbi_101803628	NC_040046.1	-	30888717	30891882	203	annot_exons
novel_circ_002862	2.66667	0	458.027	0.001	-18.8051	0.0431895	0.950807	yes	ncbi_101801462	NC_040050.1	-	40076025	40081123	5099	exon_intron
novel_circ_001487	2.66667	0	451.461	0.001	-18.7842	0.041869	0.932638	yes	ncbi_101794188	NC_040047.1	-	57001915	57036362	1609	annot_exons
novel_circ_002923	10.6667	0.333333	1825.54	82.3249	-4.47085	3.52e-05	0.0093125	yes	ncbi_101790784	NC_040064.1	+	285197	290984	1271	annot_exons
novel_circ_002506	8.33333	0.333333	1334.22	73.73	-4.1776	0.000121306	0.0268409	yes	ncbi_101791868	NC_040073.1	-	1147167	1209857	2769	annot_exons
novel_circ_001551	7	0.333333	1111.35	73.73	-3.91392	0.00120699	0.125188	yes	ncbi_101795981	NC_040055.1	-	13464360	13465054	695	one_exon
novel_circ_000371	6.33333	0.333333	1170.55	82.3249	-3.82972	0.00713998	0.405942	yes	ncbi_101790859	NC_040052.1	+	29591978	29592452	475	one_exon
novel_circ_003539	6.33333	0.333333	1140.22	82.3249	-3.79184	0.00203322	0.194582	yes	ncbi_101790194	NC_040050.1	-	44118806	44128030	394	annot_exons
novel_circ_003798	6.66667	0.333333	1119.22	82.3249	-3.76502	0.00275103	0.222699	yes	ncbi_101800494	NC_040049.1	+	53833844	53845452	1040	annot_exons
novel_circ_003123	6	0.333333	1084.09	86.0659	-3.65489	0.00899417	0.445547	yes	ncbi_101793702	NC_040046.1	+	16988576	16989342	767	one_exon
novel_circ_003615	4.33333	0.333333	799.356	73.73	-3.43851	0.0168867	0.615902	yes	ncbi_101799210	NC_040050.1	+	33840678	33840966	289	antisense
novel_circ_001770	6.33333	0.333333	931.024	86.0659	-3.4353	0.00857528	0.44414	yes	ncbi_101794188	NC_040047.1	-	57126706	57142344	433	annot_exons
novel_circ_000012	5	0.333333	885.355	82.3249	-3.42686	0.00686856	0.405942	yes	ncbi_101790545	NC_040056.1	+	13271474	13274737	3264	one_exon
novel_circ_003974	10.6667	0.666667	1673.78	159.796	-3.38881	0.000774138	0.0951617	yes	ncbi_101789784	NC_040050.1	+	1903107	1927577	1910	annot_exons
novel_circ_002604	4.66667	0.333333	899.787	86.0659	-3.38607	0.0236301	0.712984	yes	ncbi_101794780	NC_040053.1	-	14052161	14056177	291	annot_exons
novel_circ_000858	5	0.333333	886.188	86.0659	-3.3641	0.0136393	0.55206	yes	ncbi_101798812	NC_040048.1	+	20511035	20519575	515	annot_exons
novel_circ_001637	5.33333	0.333333	877.489	86.0659	-3.34987	0.0190291	0.652402	yes	ncbi_101804583	NC_040046.1	+	53067910	53068723	814	one_exon
novel_circ_001459	4.66667	0.333333	734.059	73.73	-3.31557	0.0472654	0.977414	yes	ncbi_101799066	NC_040048.1	+	30459269	30459442	174	one_exon
novel_circ_003807	8.33333	0.666667	1424.48	147.46	-3.27204	0.0127681	0.533481	yes	ncbi_101801313	NC_040053.1	+	2191635	2191860	226	one_exon
novel_circ_000380	3.66667	0.333333	694.49	73.73	-3.23563	0.0476065	0.977414	yes	ncbi_101791595	NC_040046.1	-	156812076	156835065	487	annot_exons
novel_circ_002440	4	0.333333	756.356	82.3249	-3.19967	0.0344578	0.851799	yes	ncbi_101792975	NC_040058.1	-	3931948	3944156	871	annot_exons
novel_circ_000254	4	0.333333	642.326	73.73	-3.12298	0.0271837	0.751855	yes	ncbi_101798506	NC_040060.1	-	208979	216927	426	annot_exons
novel_circ_002098	3.66667	0.333333	612.459	73.73	-3.05429	0.0477075	0.977414	yes	ncbi_101794549	NC_040070.1	-	1395081	1437789	901	annot_exons
novel_circ_003384	4	0.333333	680.058	82.3249	-3.04626	0.0307638	0.804024	yes	ncbi_101805105	NC_040053.1	+	16723225	16730964	559	annot_exons
novel_circ_001969	4.33333	0.333333	685.326	86.0659	-2.99328	0.0167296	0.615902	yes	ncbi_101792223	NC_040053.1	+	23979499	23994088	1347	annot_exons
novel_circ_003677	10.3333	1	1757.11	233.526	-2.91155	0.000484981	0.0699849	yes	ncbi_101801145	NC_040049.1	+	19288107	19291396	3290	one_exon
novel_circ_001090	11	1	1723.35	238.38	-2.85388	0.00398201	0.282954	yes	ncbi_101791075	NC_040055.1	-	13319862	13335611	551	annot_exons
novel_circ_002876	6.66667	0.666667	1037.19	147.46	-2.81428	0.00848135	0.44414	yes	ncbi_101801722	NC_040046.1	+	127676139	127686494	462	annot_exons
novel_circ_001390	7	0.666667	1135.95	164.65	-2.78643	0.0462138	0.977414	yes	ncbi_101795740	NC_040054.1	+	11470831	11476967	996	annot_exons
novel_circ_001127	6.33333	0.666667	1012.22	147.46	-2.77913	0.0287853	0.776735	yes	ncbi_101798578	NC_040056.1	-	16865871	16886536	2898	annot_exons
novel_circ_000705	9	1	1432.52	221.19	-2.69519	0.00962886	0.463162	yes	ncbi_101791553	NC_040075.1	-	45494328	45496945	182	annot_exons
novel_circ_002472	6.33333	0.666667	994.189	159.796	-2.63729	0.022215	0.68908	yes	ncbi_101790194	NC_040050.1	-	44111327	44128030	553	annot_exons
novel_circ_003531	20.6667	2.33333	3379.66	554.23	-2.60832	3.28e-05	0.0093125	yes	ncbi_101794188	NC_040047.1	-	57095030	57142344	547	annot_exons
novel_circ_000196	7.66667	1	1331.08	229.785	-2.53424	0.00845181	0.44414	yes	ncbi_101798859	NC_040060.1	-	156610	174839	912	annot_exons
novel_circ_000836	8.66667	1	1421.52	246.975	-2.525	0.00553107	0.346371	yes	ncbi_106017302	NC_040048.1	+	43402368	43408187	5195	annot_exons
novel_circ_000202	6.33333	0.666667	981.889	172.132	-2.51205	0.0466764	0.977414	yes	ncbi_101797405	NC_040050.1	+	53249042	53254781	711	annot_exons
novel_circ_002259	7	1	1186.82	221.19	-2.42374	0.0239961	0.713044	yes	ncbi_101802739	NC_040052.1	-	2841261	2859485	469	annot_exons
novel_circ_000037	7	1.33333	1193.39	303.515	-1.97522	0.0496983	0.999688	yes	ncbi_101801709	NC_040049.1	-	57063680	57068315	1092	annot_exons
novel_circ_000674	7	1.33333	1207.35	324.446	-1.8958	0.0359345	0.861121	yes	ncbi_101804933	NC_040049.1	-	26318927	26320883	463	annot_exons
novel_circ_000166	24.6667	4.66667	4048.25	1095.01	-1.88635	4.38e-05	0.010382	yes	ncbi_101789728	NC_040054.1	-	19764490	19765379	867	annot_exons
novel_circ_001108	8.33333	1.66667	1390.82	401.917	-1.79096	0.0184681	0.651819	yes	ncbi_101802186	NC_040050.1	+	48522482	48529780	4037	annot_exons
novel_circ_001317	8	1.66667	1342.08	398.176	-1.753	0.0190835	0.652402	yes	ncbi_101795964	NC_040047.1	+	23468391	23472818	287	annot_exons
novel_circ_003599	14.6667	3.33333	2505.6	791.497	-1.6625	0.00417923	0.283079	yes	ncbi_101797656	NC_040050.1	+	62784527	62785622	1096	one_exon
novel_circ_002993	27.6667	6	4601.81	1455.35	-1.66083	0.00430812	0.285973	yes	ncbi_101790598	NC_040050.1	-	31595126	31600654	577	annot_exons
novel_circ_001463	16.3333	3.66667	2687.77	877.563	-1.61483	0.0123091	0.530568	yes	ncbi_101799030	NC_040055.1	+	137000	137967	968	one_exon
novel_circ_001346	13	3	2170.84	709.173	-1.61404	0.00721246	0.405942	yes	ncbi_101793330	NC_040047.1	+	16564420	16566019	490	annot_exons
novel_circ_001277	10.3333	2.66667	1794.84	631.702	-1.50654	0.02356	0.712984	yes	ncbi_101795242	NC_040047.1	-	19000920	19003390	823	annot_exons
novel_circ_002991	18.6667	5.33333	3185.66	1312.75	-1.279	0.0151383	0.598142	yes	ncbi_101801313	NC_040053.1	+	2191635	2224704	457	annot_exons
novel_circ_000151	13.6667	4.33333	2344.6	1050.81	-1.15784	0.0307549	0.804024	yes	ncbi_101801443	NC_040051.1	+	22305287	22311752	544	annot_exons
novel_circ_001593	12	19	2181.3	4564.4	1.06523	0.0363233	0.861121	yes	ncbi_101803249	NC_040073.1	+	5873632	5884790	774	annot_exons
novel_circ_001129	20.3333	31	3465.49	7450.03	1.10419	0.000959266	0.106469	yes	ncbi_101803285	NC_040047.1	+	106547851	106549728	384	annot_exons
novel_circ_003704	7.33333	11.6667	1261.82	2847.8	1.17434	0.0240618	0.713044	yes	ncbi_101797590	NC_040061.1	-	10995810	10996037	228	antisense
novel_circ_002056	30.6667	48.6667	5061.77	11713.5	1.21046	1.77e-07	0.000196033	yes	ncbi_101796743	NC_040048.1	-	40173498	40181142	583	annot_exons
novel_circ_001384	31	50.3333	5251.63	12278.5	1.22529	1.41e-05	0.00668744	yes	ncbi_101791545	NC_040063.1	+	9040713	9044019	372	annot_exons
novel_circ_000875	4.33333	7.33333	710.758	1748.76	1.2989	0.0462882	0.977414	yes	ncbi_101799755	NC_040053.1	+	36005062	36043157	381	annot_exons
novel_circ_003565	29.6667	52.6667	5079.64	12753.5	1.3281	0.00409214	0.282954	yes	ncbi_101791940	NC_040058.1	+	20231283	20236687	1533	annot_exons
novel_circ_003184	8	14.6667	1393.78	3553.23	1.35013	0.0163176	0.615432	yes	ncbi_101795738	NC_040059.1	-	6330584	6337870	1052	annot_exons
novel_circ_001846	7	12.3333	1181.09	3016.19	1.35261	0.00619178	0.373646	yes	ncbi_101795323	NC_040075.1	+	71874235	71892353	5834	annot_exons
novel_circ_001804	29.3333	55.3333	5150.67	13387.3	1.37804	0.000163072	0.0338272	yes	ncbi_101802637	NC_040057.1	+	20763930	20773219	1295	annot_exons
novel_circ_002401	11.6667	22	1985.71	5310.58	1.41922	7.01e-06	0.00387937	yes	ncbi_101803900	NC_040049.1	+	6385238	6390938	2229	annot_exons
novel_circ_000084	6.33333	13	1120.52	3062.73	1.45065	0.0264095	0.743566	yes	ncbi_101798812	NC_040048.1	+	20511035	20527437	632	annot_exons
novel_circ_003091	57.6667	111	9775.31	26809.6	1.45553	4.29e-17	1.42e-13	yes	ncbi_101798586	NC_040066.1	-	15309498	15319333	4702	exon_intron
novel_circ_003075	4.66667	8.66667	690.593	2054.9	1.57316	0.026118	0.743566	yes	ncbi_101803991	NC_040050.1	+	37971714	37973393	396	annot_exons
novel_circ_000420	7.33333	15	1199.49	3611.99	1.59038	0.000292884	0.0495744	yes	ncbi_101802739	NC_040052.1	-	2819766	2826603	776	annot_exons
novel_circ_002840	5.33333	13	1017.78	3193.17	1.64956	0.0258654	0.743566	yes	ncbi_101794547	NC_040053.1	-	33485938	33492814	908	annot_exons
novel_circ_002163	5.66667	11.6667	882.757	2780.86	1.65544	0.0367901	0.866003	yes	ncbi_101803060	NC_040063.1	-	10108916	10132397	375	annot_exons
novel_circ_003133	5	11	809.057	2687.6	1.732	0.0347744	0.851799	yes	ncbi_101805103	NC_040056.1	+	19774333	19809147	976	annot_exons
novel_circ_002537	3.66667	8.33333	605.893	2039.11	1.75081	0.00489267	0.312284	yes	ncbi_101790650	NC_040050.1	+	31164605	31165768	569	annot_exons
novel_circ_000956	9	22.3333	1553.11	5448.62	1.81073	3.57e-05	0.0093125	yes	ncbi_101799803	NC_040066.1	-	15320226	15330901	4641	exon_intron
novel_circ_000957	4.33333	10.3333	704.192	2471.38	1.81128	0.00322318	0.243131	yes	ncbi_101791545	NC_040063.1	+	9040713	9046382	833	annot_exons
novel_circ_002183	2	5.33333	352.329	1275.74	1.85634	0.0432576	0.950807	yes	ncbi_101803465	NC_040059.1	-	678005	691548	770	annot_exons
novel_circ_002436	3	9	564.192	2120.04	1.90983	0.0128069	0.533481	yes	ncbi_101790229	NC_040051.1	-	41607	52905	1376	annot_exons
novel_circ_003392	1.66667	5	310.162	1242.76	2.00245	0.0375535	0.877748	yes	ncbi_101799755	NC_040053.1	+	36005062	36005232	171	one_exon
novel_circ_001646	3.66667	10.3333	624.759	2513.24	2.00818	0.00216919	0.194582	yes	ncbi_101803047	NC_040074.1	+	2965874	2974654	412	annot_exons
novel_circ_001218	6.33333	18	1031.92	4381.73	2.08617	6.02e-06	0.00387937	yes	ncbi_101794044	NC_040054.1	-	24377305	24417202	395	annot_exons
novel_circ_000673	2.66667	7.66667	381.73	1827.34	2.25912	0.00871997	0.44414	yes	ncbi_101798949	NC_040053.1	-	28025936	28033715	553	annot_exons
novel_circ_000268	2.33333	7.66667	383.029	1863.24	2.28229	0.00059844	0.0794488	yes	ncbi_101791540	NC_040051.1	+	5126165	5140436	636	annot_exons
novel_circ_002036	1.66667	5.33333	265.863	1302.64	2.29268	0.0316714	0.82123	yes	ncbi_101794380	NC_040046.1	+	143283559	143295780	761	annot_exons
novel_circ_002396	1.33333	5	241.73	1185.93	2.29455	0.00883194	0.44414	yes	ncbi_101794515	NC_040056.1	+	21421660	21457216	3485	annot_exons
novel_circ_001992	2.66667	10.3333	502.326	2475.12	2.3008	0.000404995	0.062566	yes	ncbi_101800587	NC_040075.1	-	16803021	16812895	414	annot_exons
novel_circ_000021	1	4	173.298	935.216	2.43205	0.0158168	0.614132	yes	ncbi_101799755	NC_040053.1	+	36005062	36066875	519	annot_exons
novel_circ_003611	1.33333	5	190.865	1227.79	2.68544	0.00961733	0.463162	yes	ncbi_101793891	NC_040054.1	-	16022442	16025392	747	annot_exons
novel_circ_001639	0.666667	3	111.432	718.88	2.68959	0.0335149	0.843821	yes	ncbi_101791050	NC_040051.1	-	5795120	5803060	1763	annot_exons
novel_circ_001781	1	3.66667	128.999	891.012	2.78809	0.0229859	0.706391	yes	ncbi_101791837	NC_040052.1	-	16785767	16798079	586	annot_exons
novel_circ_003463	0.666667	3.33333	111.432	796.351	2.83724	0.0138877	0.55534	yes	ncbi_101791667	NC_040065.1	-	11269922	11277572	1143	annot_exons
novel_circ_000387	0.666667	4.33333	123.732	1016.43	3.03822	0.0264359	0.743566	yes	ncbi_101798495	NC_040063.1	-	495657	530716	1201	annot_exons
novel_circ_003876	0.666667	3.66667	111.432	928.02	3.05799	0.0269765	0.751855	yes	ncbi_101804380	NC_040055.1	-	8281221	8282924	1704	one_exon
novel_circ_001038	0.666667	3.66667	104.866	916.797	3.12806	0.0327831	0.836979	yes	ncbi_101798970	NC_040046.1	-	162360175	162396431	1959	annot_exons
novel_circ_001643	0.666667	5	136.864	1225.57	3.16263	0.016634	0.615902	yes	ncbi_101802625	NC_040073.1	+	4091021	4102955	1167	annot_exons
novel_circ_003711	0.666667	4.66667	123.732	1111.09	3.16669	0.0101184	0.473	yes	ncbi_101802083	NC_040050.1	+	53743997	53749302	410	annot_exons
novel_circ_000010	0.666667	3.33333	85.9993	813.541	3.24182	0.0172243	0.621385	yes	ncbi_101794922	NC_040050.1	-	27511690	27512893	132	annot_exons
novel_circ_002671	0.666667	3.66667	85.9993	856.633	3.31628	0.0204749	0.666238	yes	ncbi_101800863	NC_040075.1	+	34280932	34316003	1794	annot_exons
novel_circ_001582	1	5.33333	128.999	1334.79	3.37118	0.0130196	0.533481	yes	ncbi_101790949	NC_040046.1	-	569541	590310	3470	exon_intron
novel_circ_002849	1.66667	15	335.595	3557.8	3.40619	3.38e-06	0.00280537	yes	ncbi_101803195	NC_040057.1	-	17016739	17026451	3309	annot_exons
novel_circ_003620	0.666667	5	104.866	1204.64	3.52199	0.0117932	0.528943	yes	ncbi_101794710	NC_040049.1	-	27267039	27275303	460	annot_exons
novel_circ_003577	0.333333	3.33333	68.4322	844.582	3.62549	0.0415646	0.932114	yes	ncbi_101803195	NC_040057.1	-	17086704	17110112	261	annot_exons
novel_circ_003125	0.333333	3.33333	61.8659	779.162	3.65471	0.0208431	0.671634	yes	ncbi_101798850	NC_040049.1	-	32672104	32672292	189	antisense
novel_circ_001948	0.333333	3.33333	61.8659	800.092	3.69295	0.0130126	0.533481	yes	ncbi_101791334	NC_040046.1	-	82645929	82658181	1472	annot_exons
novel_circ_000742	0.333333	2.66667	42.9997	619.366	3.84839	0.0185709	0.651819	yes	ncbi_101791525	NC_040050.1	+	10298480	10320109	598	annot_exons
novel_circ_002130	0.333333	3.33333	42.9997	792.61	4.20421	0.0047634	0.309994	yes	ncbi_101789987	NC_040053.1	+	21671208	21681415	1428	annot_exons
novel_circ_003586	0.333333	6	68.4322	1403.38	4.35809	0.000994441	0.106469	yes	ncbi_101796409	NC_040047.1	+	115061372	115150440	3618	annot_exons
novel_circ_000248	0.333333	4	42.9997	934.104	4.44119	0.00593928	0.365045	yes	ncbi_101793380	NC_040046.1	-	179204549	179210907	1289	annot_exons
novel_circ_000946	0.333333	4.33333	42.9997	1075.48	4.64451	0.000706637	0.090205	yes	ncbi_101795281	NC_040065.1	-	5424852	5442816	898	annot_exons
novel_circ_002232	0	2	0.001	471.906	18.8481	0.0469776	0.977414	yes	ncbi_101804819	NC_040057.1	+	12602783	12669798	828	annot_exons
novel_circ_002815	0	2	0.001	480.5	18.8742	0.0488529	0.99474	yes	ncbi_101794495	NC_040075.1	-	44994998	45038013	1048	exon_intron
novel_circ_003946	0	2	0.001	484.242	18.8854	0.0394264	0.909549	yes	ncbi_101794495	NC_040075.1	-	45037106	45038013	812	exon_intron
novel_circ_002582	0	2.33333	0.001	562.825	19.1023	0.0343019	0.851799	yes	ncbi_101793563	NC_040050.1	-	493113	526920	693	annot_exons
novel_circ_000481	0	2.33333	0.001	570.307	19.1214	0.0246175	0.71872	yes	ncbi_101799207	NC_040059.1	-	10203325	10241009	485	annot_exons
novel_circ_002309	0	2.33333	0.001	570.307	19.1214	0.0246864	0.71872	yes	ncbi_101802078	NC_040053.1	-	23723998	23724618	198	annot_exons
novel_circ_001024	0	2.66667	0.001	615.625	19.2317	0.0408648	0.925644	yes	ncbi_101796191	NC_040059.1	-	13815649	13848971	33323	antisense
novel_circ_003263	0	2.66667	0.001	615.625	19.2317	0.0407473	0.925644	yes	ncbi_101802788	NC_040052.1	+	8781750	8782718	969	antisense
novel_circ_001169	0	2.66667	0.001	619.366	19.2404	0.0212898	0.679432	yes	ncbi_101803486	NC_040054.1	+	13245571	13252077	314	annot_exons
novel_circ_001711	0	2.66667	0.001	626.848	19.2578	0.0409972	0.925644	yes	ncbi_101799066	NC_040048.1	+	30598460	30611880	927	annot_exons
novel_circ_002477	0	3	0.001	684.501	19.3847	0.021981	0.68908	yes	ncbi_101794137	NC_040065.1	-	6389697	6391047	502	annot_exons
novel_circ_000213	0	3	0.001	709.173	19.4358	0.011653	0.528943	yes	ncbi_101793563	NC_040050.1	-	457023	526920	1334	annot_exons
novel_circ_001360	0	3	0.001	727.475	19.4725	0.0160981	0.614132	yes	ncbi_101792422	NC_040046.1	-	81421361	81440016	1218	annot_exons
novel_circ_002910	0	3	0.001	727.475	19.4725	0.016047	0.614132	yes	ncbi_101796233	NC_040075.1	-	62694689	62707658	1199	annot_exons
novel_circ_001441	0	3	0.001	732.329	19.4821	0.0359158	0.861121	yes	ncbi_101791297	NC_040050.1	-	7580921	7620677	1106	annot_exons
novel_circ_002602	0	3.33333	0.001	812.428	19.6319	0.00195791	0.194582	yes	ncbi_101802083	NC_040050.1	+	53743997	53767988	838	annot_exons
novel_circ_001727	0	3.33333	0.001	816.169	19.6385	0.00290432	0.227955	yes	ncbi_101804868	NC_040049.1	+	48888750	48936011	473	annot_exons
novel_circ_000081	0	3.66667	0.001	862.599	19.7183	0.00980251	0.464779	yes	ncbi_101794190	NC_040048.1	+	38299434	38358014	738	annot_exons
novel_circ_003429	0	7	0.001	1692.62	20.6908	0.000260003	0.0479417	yes	ncbi_101800418	NC_040049.1	+	47591963	47594617	1604	annot_exons
novel_circ_000353	0	15.3333	0.001	3705.54	21.8213	4.26e-14	7.06e-11	yes	ncbi_101798353	NC_040050.1	-	2725601	2738490	12890	exon_intron
