# Supplementary material for: Comprehensive Identification of miRNAs and circRNAs in the Regulation of Intramuscular and Subcutaneous Fat Deposition in Meat Ducks
Source: Genes (Basel). 2025 Oct 14;16(10):1208. doi: 10.3390/genes16101208 (PMC12562460; doi:10.3390/genes16101208)
Supplement: Supplementary file 1 [file genes-16-01208-s001.zip › Table S3 Functional annotation of miRNA target genes in IMP-0-vs-IMP-4.xlsx]

## Sheet: sIMP-0_vs_sIMP-4.path
KEGG_A_class	KEGG_B_class	Pathway	sIMP-0_vs_sIMP-4 (9230)	All (10838)	Pvalue	Qvalue	Pathway ID	Genes	K_IDs
Organismal Systems	Endocrine system	Insulin signaling pathway	266	281	3.253609e-07	4.051523e-05	ko04910	NM_001310807.3(MAPK1);XM_005009086.4(LOC101794283);XM_005010251.3(PRKAR2B);XM_005010392.4(LOC101790963);XM_005010990.4(PPP1R3A);XM_005011049.4(PRKCZ);XM_005011774.4(NRAS);XM_005011998.4(GRB2);XM_005012529.4(LOC101795759);XM_005013256.4(TSC1);XM_005014856.4(FOXO1);XM_005015239.3(IRS4);XM_005017240.2(LOC101802994);XM_005019491.4(SHC4);XM_005019493.4(SHC4);XM_005020060.4(PRKAR1B);XM_005021280.4(MTOR…	K04371+K00844+K04739+K07189+K07189+K18952+K07828+K04364+K02649+K07206+K07201+K07187+K03841+K17449+K17449+K04739+K07203+K04345+K02183+K00922+K04438+K04372+K04372+K04372+K07202+K04696+K07202+K00844+K06277+K06277+K06277+K01084+K01084+K01084+K01084+K07189+K13296+K04345+K00693+K00693+K04438+K04739+K03259+K05696+K05696+K04372+K04372+K00922+K00922+K18952+K00844+K06277+K06277+K06277+K06277+K06086+K06086+…
Environmental Information Processing	Signal transduction	mTOR signaling pathway	261	276	5.637281e-07	4.051523e-05	ko04150	NM_001310807.3(MAPK1);XM_005009027.3(WDR24);XM_005010029.4(WNT7B);XM_005010846.4(RPS6KA3);XM_005011774.4(NRAS);XM_005011998.4(GRB2);XM_005012529.4(LOC101795759);XM_005012902.4(LOC101798663);XM_005013256.4(TSC1);XM_005014524.4(STRADB);XM_005015250.4(CAB39L);XM_005015251.4(CAB39L);XM_005015252.4(CAB39L);XM_005015254.4(CAB39L);XM_005016509.2(WNT7A);XM_005016559.4(FNIP2);XM_005016561.4(FNIP2);XM_0050…	K04371+K20408+K00572+K04373+K07828+K04364+K02649+K04513+K07206+K17532+K08272+K08272+K08272+K08272+K00572+K20401+K20401+K02842+K04373+K07203+K05459+K01384+K01384+K00922+K02152+K02354+K00312+K00714+K08271+K07298+K02375+K20400+K04373+K02353+K02842+K20401+K04373+K20396+K20396+K20396+K20396+K20396+K20396+K20396+K03259+K20406+K00922+K00922+K08271+K08271+K08271+K07298+K04373+K20400+K02148+K02148+K02148+…
Organismal Systems	Endocrine system	PPAR signaling pathway	190	198	7.322029e-07	4.051523e-05	ko03320	NM_001310343.1(FABP2);NM_001310351.1(LOC101790267);NM_001310391.1(PLIN1);NM_001310398.1(PPARG);NM_001310423.1(NR1H3);NM_001310788.1(ADIPOQ);XM_005010031.4(PPARA);XM_005010518.4(LOC101798298);XM_005014456.4(ACSL5);XM_005014457.4(ACSL5);XM_005014458.4(ACSL5);XM_005015217.4(ACSL4);XM_005015218.4(ACSL4);XM_005015219.4(ACSL4);XM_005015222.4(ACSL4);XM_005015223.4(ACSL4);XM_005015224.4(ACSL4);XM_0050167…	K08751+K00489+K08768+K08530+K08536+K07296+K07294+K01388+K01897+K01897+K01897+K01897+K01897+K01897+K01897+K01897+K01897+K06259+K06259+K08745+K08765+K08770+K08750+K10226+K01897+K08536+K08536+K15013+K15013+K15013+K15013+K01897+K01897+K07514+K07294+K10226+K08771+K08771+K08751+K01897+K06086+K06086+K06086+K06086+K06086+K06086+K06086+K06086+K06086+K06086+K06086+K06086+K06086+K00232+K06259+K06276+K08749+…
Cellular Processes	Cell growth and death	p53 signaling pathway	123	126	2.949615e-06	1.224090e-04	ko04115	XM_005009168.4(CCNE2);XM_005009169.4(CCNE2);XM_005010263.4(GTSE1);XM_005012848.4(SESN3);XM_005017043.4(PIDD1);XM_005017737.4(LOC101797113);XM_005017738.4(PERP);XM_005021926.4(CCNG2);XM_005022553.4(IGF1);XM_005024525.4(APAF1);XM_005024526.4(APAF1);XM_005024694.4(ZMAT3);XM_005029927.4(STEAP3);XM_005030494.4(CASP3);XM_013093917.3(LOC101803952);XM_013097499.2(SFN);XM_013102661.3(CCND1);XM_013103824.3…	K06626+K06626+K10129+K10141+K10130+K10136+K10136+K10146+K05459+K02084+K02084+K10137+K10142+K02187+K08738+K06644+K04503+K10129+K04506+K04506+K06509+K06626+K06626+K04398+K10129+K04728+K02187+K10148+K10148+K10148+K10148+K04399+K02216+K10134+K10127+K10152+K10152+K10151+K02091+K02091+K10138+K10139+K02084+K02084+K02084+K02084+K06626+K10808+K10808+K10808+K10808+K04596+K04596+K04596+K04596+K04596+K04596+…
Cellular Processes	Transport and catabolism	Autophagy - animal	288	309	8.16271e-06	2.710020e-04	ko04140	NM_001310807.3(MAPK1);XM_005009759.4(EIF2S1);XM_005011329.4(TRAF6);XM_005011774.4(NRAS);XM_005012287.4(ERN1);XM_005012288.4(ERN1);XM_005012529.4(LOC101795759);XM_005012677.4(GABARAPL1);XM_005012678.4(GABARAPL1);XM_005013256.4(TSC1);XM_005013769.4(ATG7);XM_005014412.4(VMP1);XM_005015239.3(IRS4);XM_005015866.4(MTMR4);XM_005015867.4(MTMR4);XM_005015868.4(MTMR4);XM_005019899.4(ITPR1);XM_005019900.4(I…	K04371+K03237+K03175+K07828+K08852+K08852+K02649+K08341+K08341+K07206+K08337+K21248+K07187+K18082+K18082+K18082+K04958+K04958+K07830+K08509+K07203+K04345+K00922+K06068+K08803+K07298+K08268+K17589+K08337+K08337+K08337+K21248+K04724+K04724+K04724+K04724+K04724+K04724+K04724+K18082+K04958+K17906+K17906+K04345+K08860+K08339+K08339+K08339+K01365+K00922+K00922+K07298+K17890+K17890+K17890+K17890+K08337+…
Metabolism	Glycan biosynthesis and metabolism	Mucin type O-glycan biosynthesis	70	70	1.261075e-05	3.488974e-04	ko00512	XM_005010560.4(ST3GAL1);XM_005010950.3(C1GALT1);XM_005017713.4(GALNT18);XM_005020218.4(GALNT2);XM_005027466.4(GALNT7);XM_013094497.3(ST6GALNAC1);XM_013094500.3(ST6GALNAC1);XM_013094502.3(ST6GALNAC1);XM_013096181.2(GALNT5);XM_013097710.2(GALNT18);XM_013100241.2(GALNT2);XM_013106846.3(GALNT7);XM_013107246.3(GCNT3);XM_021267619.2(GALNT8);XM_021271059.2(GALNT18);XM_021276754.2(GALNT10);XM_021277389.2…	K00780+K00731+K00710+K00710+K00710+K03479+K03479+K03479+K00710+K00710+K00710+K00710+K09662+K00710+K00710+K00710+K00780+K00710+K00710+K00731+K00731+K03368+K00710+K00710+K00710+K00710+K09663+K09663+K09663+K00727+K00710+K00710+K00710+K00710+K00710+K00710+K00710+K00710+K00731+K00731+K00710+K00710+K00710+K00710+K00710+K00710+K00710+K00710+K00710+K00780+K00780+K00710+K00710+K00710+K00710+K00710+K00710+…
Cellular Processes	Transport and catabolism	Peroxisome	156	164	4.231714e-05	9.944427e-04	ko04146	XM_005010711.4(ECI2);XM_005010716.4(ECI2);XM_005010822.4(HAO1);XM_005014456.4(ACSL5);XM_005014457.4(ACSL5);XM_005014458.4(ACSL5);XM_005015217.4(ACSL4);XM_005015218.4(ACSL4);XM_005015219.4(ACSL4);XM_005015222.4(ACSL4);XM_005015223.4(ACSL4);XM_005015224.4(ACSL4);XM_005016820.4(IDH1);XM_005017063.4(FAR2);XM_005017064.4(FAR2);XM_005017065.4(FAR2);XM_005018721.3(ABCD3);XM_005020209.3(GNPAT);XM_0050263…	K13239+K13239+K11517+K01897+K01897+K01897+K01897+K01897+K01897+K01897+K01897+K01897+K00031+K13356+K13356+K13356+K05677+K00649+K11517+K01897+K13351+K01897+K01897+K13356+K07514+K01578+K00106+K11517+K13356+K01897+K00232+K00308+K13241+K13342+K11517+K11517+K13343+K13273+K13273+K12405+K01796+K03426+K13339+K04565+K11517+K13342+K13342+K13342+K13342+K07513+K05940+K05940+K05940+K13338+K13338+K12261+K12261+…
Metabolism	Lipid metabolism	Ether lipid metabolism	114	118	4.792495e-05	9.944427e-04	ko00565	XM_005014415.3(GDPD1);XM_005015354.4(PLA2G4A);XM_005015355.4(PLA2G4A);XM_005015357.4(PLA2G4A);XM_005024006.4(ENPP2);XM_005025185.4(LOC101794817);XM_005026804.4(CEPT1);XM_005026806.4(CEPT1);XM_005028348.4(PLA2G12B);XM_005030413.4(PLA2G7);XM_005030433.4(LOC101792932);XM_005030434.4(LOC101792932);XM_005030435.4(LOC101792932);XM_005030437.4(LOC101793679);XM_005030438.4(LOC101793679);XM_005030442.4(LO…	K22387+K16342+K16342+K16342+K01122+K04628+K13644+K13644+K01047+K01062+K16342+K16342+K16342+K16342+K16342+K16342+K01047+K16342+K16342+K16342+K01122+K01122+K01122+K16860+K04628+K04628+K01047+K16342+K16342+K16342+K16342+K16342+K01047+K01047+K16342+K16342+K01080+K01080+K16860+K04628+K13644+K16342+K16342+K16342+K16342+K16342+K16342+K16342+K16342+K16342+K16342+K16342+K16342+K16342+K16342+K16342+K16795+…
Metabolism	Lipid metabolism	Glycerophospholipid metabolism	257	278	0.000139174	2.566993e-03	ko00564	NM_001310370.1(LCAT);XM_005009206.4(AGPAT5);XM_005009380.4(LPIN2);XM_005010582.4(LPIN1);XM_005010583.4(LPIN1);XM_005011527.4(PGS1);XM_005011529.4(PGS1);XM_005012260.4(DGKE);XM_005012470.4(AGPAT3);XM_005012471.4(AGPAT3);XM_005015354.4(PLA2G4A);XM_005015355.4(PLA2G4A);XM_005015357.4(PLA2G4A);XM_005020209.3(GNPAT);XM_005021562.4(GPD1);XM_005025714.4(PLA2G15);XM_005026804.4(CEPT1);XM_005026806.4(CEPT…	K00650+K19007+K15728+K15728+K15728+K00995+K00995+K00901+K13523+K13523+K16342+K16342+K16342+K00649+K00006+K06129+K13644+K13644+K01047+K00901+K00901+K00901+K00901+K00901+K16342+K16342+K16342+K16342+K16342+K16342+K08730+K00995+K13523+K00981+K13515+K13514+K14286+K01047+K16342+K16342+K16342+K13513+K00894+K16860+K06124+K00968+K15728+K15728+K15728+K01047+K16342+K16342+K00901+K16342+K16342+K16342+K13523+…
Cellular Processes	Cell growth and death	Cellular senescence	277	302	0.000363525	5.817396e-03	ko04218	NM_001310420.1(IL8);NM_001310807.3(MAPK1);XM_005009168.4(CCNE2);XM_005009169.4(CCNE2);XM_005011750.4(RASSF5);XM_005011774.4(NRAS);XM_005012529.4(LOC101795759);XM_005012842.4(MRE11);XM_005013256.4(TSC1);XM_005014856.4(FOXO1);XM_005015540.4(CCNA2);XM_005015721.4(VDAC2);XM_005019650.4(ETS1);XM_005019899.4(ITPR1);XM_005019900.4(ITPR1);XM_005020975.3(RRAS2);XM_005021280.4(MTOR);XM_005022040.4(HIPK3);X…	K10030+K04371+K06626+K06626+K08015+K07828+K02649+K10865+K07206+K07201+K06627+K15040+K02678+K04958+K04958+K07830+K07203+K08826+K02183+K04959+K04959+K04959+K04441+K00922+K15041+K04500+K21124+K10030+K10865+K02830+K04958+K08826+K08826+K08826+K04503+K04959+K04959+K03362+K03362+K17332+K08826+K20858+K00922+K00922+K06626+K06626+K04456+K04958+K04958+K04958+K08826+K04959+K04728+K17332+K17332+K17332+K21124+…
Cellular Processes	Cell growth and death	Ferroptosis	87	90	0.00038549	5.817396e-03	ko04216	NM_001310377.1(FTH1);XM_005013769.4(ATG7);XM_005014456.4(ACSL5);XM_005014457.4(ACSL5);XM_005014458.4(ACSL5);XM_005015217.4(ACSL4);XM_005015218.4(ACSL4);XM_005015219.4(ACSL4);XM_005015222.4(ACSL4);XM_005015223.4(ACSL4);XM_005015224.4(ACSL4);XM_005015345.4(HMOX1);XM_005015721.4(VDAC2);XM_005023622.4(CP);XM_005023623.4(CP);XM_005026417.4(ACSL3);XM_005027130.4(SLC7A11);XM_005028068.4(TF);XM_005029354…	K00522+K08337+K01897+K01897+K01897+K01897+K01897+K01897+K01897+K01897+K01897+K00510+K15040+K13624+K13624+K01897+K13869+K14736+K05361+K15041+K10142+K08337+K08337+K08337+K21421+K01897+K01897+K13515+K09289+K08339+K08339+K08339+K08337+K01897+K13869+K21456+K15041+K15041+K15041+K14720+K21398+K13869+K00657+K13515+K10435+K08339+K08339+K08339+K11204+K11204+K14714+K01897+K15040+K09289+K09289+K14685+K10142+…
Metabolism	Lipid metabolism	Linoleic acid metabolism	74	76	0.00048829	6.384005e-03	ko00591	XM_005015354.4(PLA2G4A);XM_005015355.4(PLA2G4A);XM_005015357.4(PLA2G4A);XM_005020116.4(LOC101799374);XM_005020118.4(LOC101799374);XM_005020119.3(LOC101799795);XM_005022899.4(LOC101792912);XM_005022900.4(LOC101792912);XM_005022901.4(LOC101792912);XM_005022902.4(LOC101792912);XM_005028348.4(PLA2G12B);XM_005030433.4(LOC101792932);XM_005030434.4(LOC101792932);XM_005030435.4(LOC101792932);XM_005030437…	K16342+K16342+K16342+K07424+K07424+K07424+K07418+K07418+K07418+K07418+K01047+K16342+K16342+K16342+K16342+K16342+K16342+K01047+K16342+K16342+K16342+K01047+K16342+K16342+K16342+K16342+K16342+K01047+K01047+K16342+K16342+K07418+K16342+K16342+K16342+K16342+K16342+K16342+K16342+K16342+K16342+K16342+K16342+K16342+K16342+K16342+K16342+K16343+K14621+K14621+K01047+K16342+K16342+K16342+K16342+K16342+K16342+…
Metabolism	Glycan biosynthesis and metabolism	Glycosphingolipid biosynthesis - lacto and neolacto series	85	88	0.000499952	6.384005e-03	ko00601	XM_005009260.4(B3GALT5);XM_005009261.4(B3GALT5);XM_005009262.4(B3GALT5);XM_005009265.4(B3GALT5);XM_005009266.4(B3GALT5);XM_005009268.4(B3GALT5);XM_005010100.4(ST3GAL6);XM_005010101.4(ST3GAL6);XM_005010103.4(ST3GAL6);XM_005010104.4(ST3GAL6);XM_005010369.4(B3GALT2);XM_005014795.4(FUT7);XM_005019108.4(B3GNT2);XM_005019109.4(B3GNT2);XM_005021355.4(FUT9);XM_005023014.4(ST8SIA1);XM_005024663.4(B3GNT5);…	K03877+K03877+K03877+K03877+K03877+K03877+K03792+K03792+K03792+K03792+K07820+K07635+K00741+K00741+K03663+K03371+K03766+K03766+K03766+K03766+K03766+K07632+K00781+K00781+K03877+K03877+K07819+K03792+K03371+K03766+K03766+K07820+K00742+K03494+K03494+K03494+K03663+K03663+K03792+K03792+K03792+K03371+K03494+K03494+K03494+K03494+K03494+K07966+K03877+K03877+K03877+K03877+K03877+K03792+K03792+K03792+K07968+…
Metabolism	Lipid metabolism	alpha-Linolenic acid metabolism	72	74	0.000641963	7.611852e-03	ko00592	XM_005015354.4(PLA2G4A);XM_005015355.4(PLA2G4A);XM_005015357.4(PLA2G4A);XM_005024260.2(FADS2);XM_005028348.4(PLA2G12B);XM_005030433.4(LOC101792932);XM_005030434.4(LOC101792932);XM_005030435.4(LOC101792932);XM_005030437.4(LOC101793679);XM_005030438.4(LOC101793679);XM_005030442.4(LOC101794396);XM_013100392.3(LOC101798383);XM_013101554.3(PLA2G4F);XM_013101555.3(PLA2G4F);XM_013101556.3(PLA2G4F);XM_01…	K16342+K16342+K16342+K10226+K01047+K16342+K16342+K16342+K16342+K16342+K16342+K01047+K16342+K16342+K16342+K10226+K01047+K16342+K16342+K16342+K16342+K16342+K01047+K01047+K16342+K16342+K00232+K16342+K16342+K16342+K16342+K16342+K16342+K16342+K16342+K16342+K16342+K16342+K16342+K16342+K16342+K16342+K07513+K16343+K14621+K14621+K01047+K16342+K16342+K16342+K16342+K16342+K16342+K16342+K16342+K16342+K16342+…
Cellular Processes	Transport and catabolism	Endocytosis	491	547	0.000762089	8.433788e-03	ko04144	NM_001310388.1(IL2RG);NM_001310814.1(CAV1);NM_001310816.1(LOC101789606);NM_001310829.1(CAV3);XM_005010012.4(VTA1);XM_005010624.4(RABEP1);XM_005010638.3(AP2B1);XM_005010640.4(AP2B1);XM_005011049.4(PRKCZ);XM_005011262.2(VPS26B);XM_005011329.4(TRAF6);XM_005011369.4(IQSEC1);XM_005012711.4(PDGFRA);XM_005012712.4(PDGFRA);XM_005012902.4(LOC101798663);XM_005013187.4(STAM);XM_005014858.4(VPS36);XM_0050149…	K05070+K06278+K05068+K12959+K12199+K12480+K11825+K11825+K18952+K18466+K03175+K12495+K04363+K04363+K04513+K04705+K12190+K12562+K05069+K17918+K17920+K17920+K19366+K13649+K12484+K12476+K13305+K13305+K13305+K13305+K12186+K04679+K12472+K04500+K12477+K12495+K00889+K00889+K12562+K05633+K12474+K12474+K12474+K12474+K12562+K13649+K05757+K12494+K11826+K11826+K12186+K12186+K12186+K12488+K12472+K12472+K18952+…
Metabolism	Glycan biosynthesis and metabolism	Glycosaminoglycan biosynthesis - heparan sulfate / heparin	58	59	0.000846569	8.783150e-03	ko00534	XM_005015917.4(LOC101796679);XM_005018758.4(EXTL2);XM_005018759.3(EXTL2);XM_005018760.4(EXTL2);XM_005031909.4(B3GALT6);XM_013093853.3(LOC101804190);XM_013095983.3(NDST2);XM_013095984.3(NDST2);XM_013095985.3(NDST2);XM_013096164.3(LOC101796679);XM_013096169.3(LOC101796679);XM_013104270.3(NDST4);XM_013104271.3(NDST4);XM_021268750.2(HS3ST5);XM_021274777.2(GLCE);XM_021275445.2(EXTL3);XM_027443275.1(HS…	K02578+K02369+K02369+K02369+K00734+K01024+K02577+K02577+K02577+K02578+K02578+K02579+K02579+K08104+K01793+K02370+K08103+K02366+K02370+K02370+K02370+K02370+K02370+K02370+K02370+K02578+K02578+K02578+K02578+K02578+K02578+K01024+K02367+K02577+K02577+K02577+K02577+K02577+K02577+K01024+K01024+K02513+K02514+K08102+K01793+K01793+K01793+K01793+K01793+K01793+K01793+K00733+K07808+K00771+K00771+K00771+K07809+…
Metabolism	Lipid metabolism	Glycerolipid metabolism	138	148	0.00192929	1.807407e-02	ko00561	XM_005009206.4(AGPAT5);XM_005009380.4(LPIN2);XM_005010582.4(LPIN1);XM_005010583.4(LPIN1);XM_005011854.3(MGLL);XM_005012260.4(DGKE);XM_005012470.4(AGPAT3);XM_005012471.4(AGPAT3);XM_005021984.3(LOC101802111);XM_005024091.4(MOGAT2);XM_005024101.4(DGAT2);XM_005025439.4(LIPC);XM_005025440.4(LIPC);XM_005026421.3(MOGAT1);XM_005029781.4(DGKD);XM_005029782.4(DGKD);XM_005029783.4(DGKD);XM_005029784.4(DGKD)…	K19007+K15728+K15728+K15728+K01054+K00901+K13523+K13523+K14073+K14457+K11160+K22283+K22283+K14458+K00901+K00901+K00901+K00901+K00901+K01054+K13523+K13513+K22283+K15728+K15728+K15728+K00901+K13523+K00629+K15728+K13509+K13506+K01080+K01080+K00002+K00002+K13506+K15728+K13506+K00629+K00629+K00629+K00629+K00629+K00629+K00629+K00629+K00629+K00629+K00629+K00629+K00629+K00629+K00629+K00629+K00629+K00629+…
Environmental Information Processing	Signal transduction	Notch signaling pathway	112	119	0.00195984	1.807407e-02	ko04330	XM_005011037.4(LOC101799035);XM_005013925.4(SNW1);XM_005019256.4(RBPJ);XM_005019704.3(CIR1);XM_005019794.4(JAG1);XM_013092043.3(DVL1);XM_021266574.2(LOC101799229);XM_021266575.2(LOC101799414);XM_021266576.2(LOC101799414);XM_021266577.2(LOC101799414);XM_021266578.2(LOC101799414);XM_021266579.1(LOC101799414);XM_021266580.2(LOC101799414);XM_021266581.2(LOC101799414);XM_021266582.2(LOC101799414);XM_0…	K06055+K06063+K06053+K06066+K06052+K02353+K06055+K06055+K06055+K06055+K06055+K06055+K06055+K06055+K06055+K06055+K06055+K06055+K06057+K06054+K02353+K02353+K05948+K05948+K05948+K04498+K04498+K06052+K06052+K04522+K04522+K04522+K04522+K04522+K04522+K04522+K04522+K06051+K06067+K06059+K04496+K04496+K06061+K06061+K06061+K06061+K06061+K06061+K06061+K06061+K06061+K06053+K06053+K06053+K21635+K04505+K04505+…
Metabolism	Glycan biosynthesis and metabolism	Glycosaminoglycan biosynthesis - chondroitin sulfate / dermatan sulfate	38	38	0.00221145	1.932109e-02	ko00532	XM_005029500.4(CHPF2);XM_005031909.4(B3GALT6);XM_013104696.3(CSGALNACT1);XM_013104697.3(CSGALNACT1);XM_013104699.3(CSGALNACT1);XM_021272218.2(CHST14);XM_021276035.2(CHST13);XM_021276069.2(CSGALNACT1);XM_021276070.2(CSGALNACT1);XM_021276142.2(DSE);XM_027446156.1(CHSY3);XM_027446157.1(CHSY3);XM_027446158.1(CHSY3);XM_027449531.1(CHST11);XM_027449537.1(CHST11);XM_027454344.1(UST);XM_027454345.1(UST);…	K03419+K00734+K00746+K00746+K00746+K08105+K07779+K00746+K00746+K01794+K13499+K13499+K13499+K01017+K01017+K03193+K03193+K03193+K03193+K01794+K01794+K01794+K01794+K01794+K00746+K00746+K00746+K00746+K08106+K08106+K01020+K13499+K00733+K04742+K00771+K00771+K00771+K00771
Metabolism	Lipid metabolism	Fatty acid biosynthesis	59	61	0.00366959	2.970208e-02	ko00061	XM_005014456.4(ACSL5);XM_005014457.4(ACSL5);XM_005014458.4(ACSL5);XM_005015217.4(ACSL4);XM_005015218.4(ACSL4);XM_005015219.4(ACSL4);XM_005015222.4(ACSL4);XM_005015223.4(ACSL4);XM_005015224.4(ACSL4);XM_005017885.4(OLAH);XM_005026417.4(ACSL3);XM_005029193.3(ACSBG2);XM_005029194.4(ACSBG2);XM_005029195.4(ACSBG2);XM_005029196.4(ACSBG2);XM_013095523.3(ACSL4);XM_013095524.3(ACSL4);XM_013097907.3(OLAH);X…	K01897+K01897+K01897+K01897+K01897+K01897+K01897+K01897+K01897+K01071+K01897+K15013+K15013+K15013+K15013+K01897+K01897+K01071+K01897+K15013+K15013+K15013+K15013+K15013+K15013+K15013+K15013+K15013+K15013+K15013+K15013+K15013+K15013+K00645+K09458+K01897+K01897+K01897+K01897+K01897+K01897+K01897+K01897+K01897+K01897+K01897+K15013+K15013+K15013+K01897+K01897+K01897+K01897+K01897+K01897+K01897+K00665+…
Organismal Systems	Endocrine system	Adipocytokine signaling pathway	163	177	0.00375749	2.970208e-02	ko04920	NM_001310371.1(ADIPOR2);NM_001310788.1(ADIPOQ);XM_005010031.4(PPARA);XM_005010209.4(ADIPOR2);XM_005014456.4(ACSL5);XM_005014457.4(ACSL5);XM_005014458.4(ACSL5);XM_005014490.4(SLC2A1);XM_005014787.4(TRAF2);XM_005015217.4(ACSL4);XM_005015218.4(ACSL4);XM_005015219.4(ACSL4);XM_005015222.4(ACSL4);XM_005015223.4(ACSL4);XM_005015224.4(ACSL4);XM_005015239.3(IRS4);XM_005016710.4(CD36);XM_005016712.4(CD36);…	K07297+K07296+K07294+K07297+K01897+K01897+K01897+K07299+K03173+K01897+K01897+K01897+K01897+K01897+K01897+K07187+K06259+K06259+K07203+K05141+K08765+K01897+K15013+K15013+K15013+K15013+K07298+K07202+K04696+K07202+K01897+K01897+K01084+K01084+K01084+K01084+K07294+K07297+K07298+K03173+K01897+K06259+K04456+K05062+K01596+K04440+K15013+K15013+K15013+K15013+K15013+K15013+K15013+K15013+K15013+K15013+K15013+…
Metabolism	Glycan biosynthesis and metabolism	Other types of O-glycan biosynthesis	56	58	0.00543165	4.098426e-02	ko00514	XM_005012436.4(ST6GAL2);XM_005012437.3(ST6GAL2);XM_013092912.3(ST6GAL2);XM_013093456.3(ST3GAL3);XM_013093462.3(ST3GAL3);XM_013108069.3(ST6GAL1);XM_021278371.2(ST6GAL1);XM_021278372.2(ST6GAL1);XM_021278373.2(ST6GAL1);XM_021278375.2(ST6GAL1);XM_021278376.2(ST6GAL1);XM_021278377.2(ST6GAL1);XM_021278380.2(ST6GAL1);XM_021278384.2(ST6GAL1);XM_021278385.2(ST6GAL1);XM_021278386.2(ST6GAL1);XM_021278388.2(…	K00779+K00779+K00779+K00781+K00781+K00778+K00778+K00778+K00778+K00778+K00778+K00778+K00778+K00778+K00778+K00778+K00778+K11703+K11703+K00779+K00779+K00779+K00779+K07966+K13667+K07968+K05948+K05948+K05948+K13676+K13676+K00728+K03691+K00781+K00781+K00781+K00781+K00781+K11703+K11703+K11703+K00778+K00778+K00778+K00778+K00778+K00778+K09667+K09667+K09667+K18134+K13676+K05948+K13675+K05948+K03691
Metabolism	Glycan biosynthesis and metabolism	Glycosphingolipid biosynthesis - globo and isoglobo series	44	45	0.00634906	4.582364e-02	ko00603	XM_005009260.4(B3GALT5);XM_005009261.4(B3GALT5);XM_005009262.4(B3GALT5);XM_005009265.4(B3GALT5);XM_005009266.4(B3GALT5);XM_005009268.4(B3GALT5);XM_005010560.4(ST3GAL1);XM_005013261.4(GBGT1);XM_005021355.4(FUT9);XM_005023014.4(ST8SIA1);XM_013093696.3(B3GALT5);XM_013093697.3(GBGT1);XM_013093698.3(GBGT1);XM_013093754.3(B3GALT5);XM_013102893.3(ST8SIA1);XM_021267970.2(GBGT1);XM_021267971.2(GBGT1);XM_0…	K03877+K03877+K03877+K03877+K03877+K03877+K00780+K00722+K03663+K03371+K03877+K00722+K00722+K03877+K03371+K00722+K00722+K03663+K03663+K03371+K00780+K03368+K03877+K03877+K03877+K03877+K03877+K03371+K03371+K03371+K01988+K01988+K01988+K01988+K01988+K00780+K00780+K01204+K03663+K03663+K03663+K01189+K03368+K12373
Environmental Information Processing	Signal transduction	VEGF signaling pathway	156	170	0.00671658	4.645634e-02	ko04370	NM_001310807.3(MAPK1);XM_005011774.4(NRAS);XM_005012529.4(LOC101795759);XM_005015354.4(PLA2G4A);XM_005015355.4(PLA2G4A);XM_005015357.4(PLA2G4A);XM_005015967.4(RAC2);XM_005023469.3(MAPK13);XM_005024691.4(PIK3CA);XM_005026448.4(MAPKAPK3);XM_005026452.4(MAPKAPK3);XM_005026453.4(MAPKAPK3);XM_005030433.4(LOC101792932);XM_005030434.4(LOC101792932);XM_005030435.4(LOC101792932);XM_005030437.4(LOC10179367…	K04371+K07828+K02649+K16342+K16342+K16342+K07860+K04441+K00922+K04444+K04444+K04444+K16342+K16342+K16342+K16342+K16342+K16342+K16342+K16342+K16342+K17332+K00922+K00922+K16342+K16342+K16342+K16342+K16342+K16342+K16342+K02677+K04456+K04392+K17332+K17332+K17332+K16342+K16342+K16342+K16342+K16342+K16342+K16342+K16342+K16342+K16342+K16342+K16342+K16342+K16342+K16342+K01116+K01116+K01116+K01116+K01116+…
Genetic Information Processing	Replication and repair	Non-homologous end-joining	43	44	0.00731264	4.855592e-02	ko03450	XM_005012842.4(MRE11);XM_005023190.4(POLL);XM_005030539.3(XRCC5);XM_013093296.3(MRE11);XM_013103084.3(POLL);XM_013103085.3(POLL);XM_013109356.3(XRCC5);XM_021273140.2(NHEJ1);XM_021279245.2(XRCC5);XM_027444054.1(LIG4);XM_027446191.1(XRCC4);XM_027452112.1(PRKDC);XM_027453967.1(XRCC6);XM_027459010.1(FEN1);XM_027459011.1(FEN1);XM_027459837.1(POLL);XM_027459838.1(POLL);XM_027459839.1(POLL);XM_027460266…	K10865+K03512+K10885+K10865+K03512+K03512+K10885+K10980+K10885+K10777+K10886+K06642+K10884+K04799+K04799+K03512+K03512+K03512+K10887+K10887+K10887+K10887+K00977+K00977+K00977+K00977+K00977+K00977+K00977+K00977+K00977+K00977+K00977+K00977+K00977+K00977+K00977+K10980+K10865+K10865+K10865+K10865+K10866
Metabolism	Amino acid metabolism	Cysteine and methionine metabolism	62	65	0.00882161	5.632261e-02	ko00270	NM_001285955.1(ADI1);XM_005009507.4(AHCYL2);XM_005012538.3(ADI1);XM_005015768.4(MAT1A);XM_005015986.4(LOC101793338);XM_005018309.4(IL4I1);XM_005023026.3(BCAT1);XM_005028790.4(TAT);XM_013095376.3(AHCYL1);XM_013100082.2(LOC101802407);XM_021266744.2(APIP);XM_021269226.2(AHCYL1);XM_021269227.2(AHCYL1);XM_021269882.2(LOC101793338);XM_021270650.2(MTAP);XM_021279001.2(SMS);XM_027442832.1(GSS);XM_0274434…	K08967+K01251+K08967+K00789+K01011+K03334+K00826+K00815+K01251+K00544+K08964+K01251+K01251+K01011+K00772+K00802+K21456+K00797+K01251+K00827+K00456+K00789+K01697+K01697+K01697+K01697+K01697+K00802+K00826+K00826+K00016+K01011+K01011+K01011+K08967+K08967+K08967+K00025+K00548+K01611+K01611+K11204+K11204+K09880+K09880+K08964+K00016+K14454+K01251+K01251+K11205+K01758+K00789+K00789+K00815+K14455+K17399+…
Cellular Processes	Cell growth and death	Necroptosis	282	314	0.00921328	5.664463e-02	ko04217	NM_001310377.1(FTH1);NM_001310413.1(TLR4);XM_005008867.4(FASLG);XM_005013340.3(LOC101798847);XM_005013436.4(LOC101798364);XM_005014589.4(PARP4);XM_005014592.4(PARP4);XM_005014787.4(TRAF2);XM_005015354.4(PLA2G4A);XM_005015355.4(PLA2G4A);XM_005015357.4(PLA2G4A);XM_005015721.4(VDAC2);XM_005017736.4(TNFAIP3);XM_005020621.4(AIFM1);XM_005021571.4(CYLD);XM_005022125.4(XIAP);XM_005022126.4(XIAP);XM_00502…	K00522+K10160+K04389+K05414+K11251+K10798+K10798+K03173+K16342+K16342+K16342+K15040+K11859+K04727+K08601+K04725+K04725+K04725+K02373+K15041+K16342+K16342+K16342+K16342+K16342+K16342+K21421+K04724+K04724+K04724+K04724+K04724+K04724+K04724+K10798+K10798+K10798+K04515+K11859+K04722+K16342+K16342+K16342+K16342+K16342+K16342+K16342+K16342+K11251+K11251+K04398+K03173+K16342+K16342+K04515+K04515+K04515+…
Metabolism	Metabolism of other amino acids	Taurine and hypotaurine metabolism	26	26	0.015286	8.749912e-02	ko00430	XM_005023543.4(GGT1);XM_005023545.4(GGT1);XM_005023546.4(GGT1);XM_005023547.4(GGT1);XM_005023548.4(GGT1);XM_005023549.4(GGT1);XM_005023550.4(GGT1);XM_005023551.4(GGT1);XM_013103415.2(GGT1);XM_013103416.3(GGT1);XM_021271305.2(GGT7);XM_021271307.2(GGT7);XM_027446576.1(CDO1);XM_027450617.1(GAD2);XM_027451099.1(GADL1);XM_027458389.1(LOC101797844);XM_027458390.1(LOC101797844);XM_027461441.1(GAD1);XM_0…	K18592+K18592+K18592+K18592+K18592+K18592+K18592+K18592+K18592+K18592+K00681+K00681+K00456+K01580+K18966+K00659+K00659+K01580+K01580+K01580+K01580+K18592+K18592+K18592+K18592+K00681
Metabolism	Metabolism of other amino acids	Phosphonate and phosphinate metabolism	26	26	0.015286	8.749912e-02	ko00440	XM_005026804.4(CEPT1);XM_005026806.4(CEPT1);XM_013106194.3(PCYT1A);XM_021277091.2(PCYT1A);XM_021277126.1(CEPT1);XM_027445050.1(CEPT1);XM_027445051.1(CEPT1);XM_027445052.1(CEPT1);XM_027449037.1(PCYT1B);XM_027449038.1(PCYT1B);XM_027449039.1(PCYT1B);XM_027449040.1(PCYT1B);XM_027449041.1(PCYT1B);XM_027449042.1(PCYT1B);XM_027449043.1(PCYT1B);XM_027449044.1(PCYT1B);XM_027449244.1(CHPT1);XM_027449252.1(…	K13644+K13644+K00968+K00968+K13644+K13644+K13644+K13644+K00968+K00968+K00968+K00968+K00968+K00968+K00968+K00968+K00994+K00994+K00994+K00993+K00993+K00993+K00968+K00967+K00967+K00967
Metabolism	Lipid metabolism	Arachidonic acid metabolism	120	131	0.0194367	1.075500e-01	ko00590	XM_005012881.3(LOC101794661);XM_005015354.4(PLA2G4A);XM_005015355.4(PLA2G4A);XM_005015357.4(PLA2G4A);XM_005019865.4(GPX8);XM_005021523.4(TBXAS1);XM_005021525.4(TBXAS1);XM_005021529.4(TBXAS1);XM_005022899.4(LOC101792912);XM_005022900.4(LOC101792912);XM_005022901.4(LOC101792912);XM_005022902.4(LOC101792912);XM_005023543.4(GGT1);XM_005023545.4(GGT1);XM_005023546.4(GGT1);XM_005023547.4(GGT1);XM_00502…	K00079+K16342+K16342+K16342+K00432+K01832+K01832+K01832+K07418+K07418+K07418+K07418+K18592+K18592+K18592+K18592+K18592+K18592+K18592+K18592+K00461+K00432+K01047+K16342+K16342+K16342+K16342+K16342+K16342+K00079+K07422+K01047+K16342+K16342+K16342+K18592+K18592+K00807+K01047+K16342+K16342+K16342+K16342+K16342+K01047+K01047+K16342+K16342+K00432+K01832+K01832+K07418+K16342+K16342+K16342+K16342+K16342+…
Environmental Information Processing	Signal transduction	FoxO signaling pathway	192	213	0.0205586	1.100878e-01	ko04068	NM_001310368.1(IL10);NM_001310406.1(CDKN1B);NM_001310807.3(MAPK1);XM_005008867.4(FASLG);XM_005011331.4(RAG1);XM_005011680.4(SGK2);XM_005011774.4(NRAS);XM_005011998.4(GRB2);XM_005012340.4(FBXO25);XM_005012529.4(LOC101795759);XM_005012677.4(GABARAPL1);XM_005012678.4(GABARAPL1);XM_005014856.4(FOXO1);XM_005015239.3(IRS4);XM_005017151.4(IL7R);XM_005019523.4(S1PR4);XM_005019845.4(EGF);XM_005021024.2(NL…	K05443+K06624+K04371+K04389+K10628+K13303+K07828+K04364+K10305+K02649+K08341+K08341+K07201+K07187+K05072+K04293+K04357+K04468+K10146+K05459+K04441+K00922+K07298+K04500+K09385+K13303+K13303+K05072+K01084+K01084+K01084+K01084+K04357+K04357+K04503+K00922+K00922+K07298+K10988+K10305+K10305+K10305+K11838+K04456+K06276+K04357+K15010+K01596+K04440+K04728+K00922+K00922+K00922+K00922+K07209+K07187+K07187+…
Environmental Information Processing	Signal transduction	TGF-beta signaling pathway	111	121	0.0217984	1.130793e-01	ko04350	NM_001310362.1(AMH);NM_001310807.3(MAPK1);XM_005009374.4(TGIF1);XM_005009375.4(TGIF1);XM_005010474.4(BMP7);XM_005012255.3(NOG);XM_005012380.4(DCN);XM_005012902.4(LOC101798663);XM_005014170.4(ID2);XM_005014677.4(SMAD1);XM_005014947.4(INHBA);XM_005014984.4(LOC101802543);XM_005016861.3(BMPR2);XM_005018687.4(SMAD5);XM_005024406.4(BMPR1B);XM_005026248.4(BMPR1A);XM_005026249.4(BMPR1A);XM_005027227.4(ZF…	K04665+K04371+K19383+K19383+K16621+K04658+K04660+K04513+K17693+K04676+K04667+K19558+K04671+K16790+K13578+K04673+K04673+K04679+K04661+K04675+K04675+K04675+K04500+K10162+K19383+K04668+K04667+K13578+K04670+K04664+K21283+K13578+K13578+K04670+K04666+K04681+K04681+K19558+K19558+K16622+K17694+K04683+K04683+K04683+K22688+K13567+K04500+K04500+K04500+K04500+K04500+K04500+K04500+K04501+K04661+K04661+K04679+…
Environmental Information Processing	Signal transduction	MAPK signaling pathway	658	752	0.0327114	1.645483e-01	ko04010	NM_001310807.3(MAPK1);NM_001310832.1(MYD88);XM_005008867.4(FASLG);XM_005008887.4(TAB2);XM_005009992.4(LOC101798784);XM_005010846.4(RPS6KA3);XM_005011329.4(TRAF6);XM_005011702.4(NGF);XM_005011703.4(NGF);XM_005011704.4(NGF);XM_005011774.4(NRAS);XM_005011998.4(GRB2);XM_005012642.4(NTF3);XM_005012650.4(FGF23);XM_005012711.4(PDGFRA);XM_005012712.4(PDGFRA);XM_005012753.4(EREG);XM_005013183.4(CACNB2);XM…	K04371+K04729+K04389+K04404+K04391+K04373+K03175+K02582+K02582+K02582+K07828+K04364+K04356+K22428+K04363+K04363+K09784+K04863+K04386+K04386+K03173+K05449+K04461+K16342+K16342+K16342+K07860+K04866+K04870+K04860+K04373+K04422+K04422+K04358+K04358+K04358+K04357+K04346+K07830+K04468+K04345+K05459+K04441+K12362+K04409+K04438+K05461+K05465+K05465+K05465+K04466+K04444+K04444+K04444+K04372+K04372+K04372+…
Cellular Processes	Cellular community - eukaryotes	Tight junction	412	468	0.0399916	1.909414e-01	ko04530	NM_001310421.1(ACTB);XM_005009259.4(IGSF5);XM_005009801.4(PRKCE);XM_005009828.4(LOC101800410);XM_005009829.4(LOC101800410);XM_005009937.4(TUBA8);XM_005011032.4(LOC101798056);XM_005011049.4(PRKCZ);XM_005011932.4(CGNL1);XM_005012876.4(CLDN14);XM_005012902.4(LOC101798663);XM_005014350.4(LOC101799421);XM_005014351.4(LOC101799421);XM_005015884.3(LOC101790278);XM_005016871.4(MPP4);XM_005019389.4(CLDN18…	K05692+K06786+K18050+K06448+K06448+K07374+K05692+K18952+K21110+K06087+K04513+K06087+K06087+K06087+K21109+K06087+K21068+K04345+K04354+K04354+K13305+K13305+K13305+K13305+K20479+K06448+K06448+K06448+K06448+K06448+K06448+K21066+K21066+K21066+K21066+K21066+K07298+K06087+K06087+K21110+K12076+K16819+K06448+K12075+K04345+K04354+K04503+K06092+K06092+K06448+K16684+K16684+K16684+K16684+K16684+K07298+K06087+…
Metabolism	Lipid metabolism	Biosynthesis of unsaturated fatty acids	40	42	0.0402587	1.909414e-01	ko01040	XM_005024260.2(FADS2);XM_005027142.4(TECR);XM_005029151.3(LOC101792790);XM_013103963.3(FADS2);XM_013106552.3(TECR);XM_013106553.3(TECR);XM_013106554.3(TECR);XM_021270002.2(ACOX3);XM_021274644.2(LOC101789732);XM_021274645.2(LOC101789732);XM_027443409.1(ACOT7);XM_027446131.1(HACD4);XM_027450358.1(ACAA1);XM_027450683.1(HACD1);XM_027450684.1(HACD1);XM_027455202.1(HADHA);XM_027455970.1(ELOVL6);XM_0274…	K10226+K10258+K01068+K10226+K10258+K10258+K10258+K00232+K10224+K10224+K17360+K10703+K07513+K10703+K10703+K07515+K10203+K00507+K01068+K01068+K00659+K00659+K10224+K10224+K10224+K01068+K10251+K10224+K10224+K00507+K10203+K10203+K10203+K07753+K10703+K10258+K10703+K00232+K00232+K00232
Metabolism	Global and overview maps	Fatty acid metabolism	110	121	0.042334	1.926845e-01	ko01212	XM_005014456.4(ACSL5);XM_005014457.4(ACSL5);XM_005014458.4(ACSL5);XM_005015217.4(ACSL4);XM_005015218.4(ACSL4);XM_005015219.4(ACSL4);XM_005015222.4(ACSL4);XM_005015223.4(ACSL4);XM_005015224.4(ACSL4);XM_005021396.3(ACAA2);XM_005022766.4(CPT1A);XM_005024260.2(FADS2);XM_005026417.4(ACSL3);XM_005027142.4(TECR);XM_005029193.3(ACSBG2);XM_005029194.4(ACSBG2);XM_005029195.4(ACSBG2);XM_005029196.4(ACSBG2);…	K01897+K01897+K01897+K01897+K01897+K01897+K01897+K01897+K01897+K07508+K08765+K10226+K01897+K10258+K15013+K15013+K15013+K15013+K01897+K01897+K07514+K10226+K10258+K10258+K10258+K01897+K00232+K10224+K10224+K09478+K09478+K09478+K15013+K15013+K15013+K15013+K15013+K15013+K15013+K15013+K15013+K15013+K15013+K15013+K15013+K15013+K07512+K07512+K10703+K00645+K07513+K10703+K10703+K09458+K07509+K07515+K10203+…
Metabolism	Carbohydrate metabolism	Pentose phosphate pathway	48	51	0.0436484	1.926845e-01	ko00030	XM_005015381.4(ALDOB);XM_005015429.4(H6PD);XM_005017240.2(LOC101802994);XM_021270706.2(LOC101804261);XM_021273535.2(LOC101796243);XM_021273536.2(LOC101796243);XM_027443190.1(H6PD);XM_027443191.1(H6PD);XM_027443206.1(PGD);XM_027444507.1(PGLS);XM_027446759.1(IDNK);XM_027446980.1(RGN);XM_027446989.1(RGN);XM_027446992.1(RGN);XM_027446994.1(RGN);XM_027447705.1(PRPS2);XM_027447713.1(PRPS2);XM_027450472…	K01623+K13937+K03841+K03841+K01053+K01053+K13937+K13937+K00033+K01057+K00851+K01053+K01053+K01053+K01053+K00948+K00948+K00850+K00850+K00850+K00850+K00852+K00852+K00852+K00852+K01807+K01807+K15779+K00616+K01783+K01619+K01835+K01835+K01835+K00948+K01810+K00615+K11529+K11529+K11529+K11529+K11529+K11529+K11529+K11529+K11529+K11529+K01623
Environmental Information Processing	Signal transduction	ErbB signaling pathway	227	255	0.0441085	1.926845e-01	ko04012	NM_001310406.1(CDKN1B);NM_001310807.3(MAPK1);XM_005011774.4(NRAS);XM_005011998.4(GRB2);XM_005012529.4(LOC101795759);XM_005012753.4(EREG);XM_005019171.4(PAK6);XM_005019174.4(PAK6);XM_005019175.4(PAK6);XM_005019491.4(SHC4);XM_005019493.4(SHC4);XM_005019845.4(EGF);XM_005021280.4(MTOR);XM_005024069.3(PAK1);XM_005024691.4(PIK3CA);XM_005025006.4(CRK);XM_005031048.4(NCK2);XM_005031049.4(NCK2);XM_0130959…	K06624+K04371+K07828+K04364+K02649+K09784+K05735+K05735+K05735+K17449+K17449+K04357+K07203+K04409+K00922+K04438+K19862+K19862+K04515+K05735+K08887+K04357+K04357+K04438+K04409+K05457+K05458+K00922+K00922+K06619+K04430+K04515+K04515+K04515+K04515+K04515+K04515+K02677+K04456+K22517+K05735+K05735+K04357+K04440+K01116+K01116+K01116+K01116+K01116+K07203+K07203+K00922+K00922+K00922+K00922+K07205+K04707+…
Metabolism	Global and overview maps	2-Oxocarboxylic acid metabolism	19	19	0.0471632	2.007459e-01	ko01210	XM_005016820.4(IDH1);XM_005023026.3(BCAT1);XM_027446128.1(ACO1);XM_027446129.1(ACO1);XM_027449954.1(BCAT1);XM_027449955.1(BCAT1);XM_027453979.1(ACO2);XM_027453985.1(ACO2);XM_027456417.1(AADAT);XM_027456419.1(AADAT);XM_027460734.1(GOT1);XM_027461485.1(IDH1);XM_027461486.1(IDH1);XM_027465913.1(IDH3A);XM_027465914.1(IDH3A);XM_027466377.1(GOT2);XM_027467214.1(GPT2);XM_027467923.1(LOC101803141);XM_027…	K00031+K00826+K01681+K01681+K00826+K00826+K01681+K01681+K00825+K00825+K14454+K00031+K00031+K00030+K00030+K14455+K00814+K14677+K14677
Cellular Processes	Transport and catabolism	Lysosome	170	190	0.0520822	2.161413e-01	ko04142	XM_005009710.4(SLC17A5);XM_005015449.4(LAPTM5);XM_005016737.4(ATP6V0D2);XM_005019473.4(AP4E1);XM_005021511.4(ATP6V0A4);XM_005024115.3(CTSC);XM_005024672.4(LAMP3);XM_005025714.4(PLA2G15);XM_005026764.4(CTSK);XM_005026765.4(CTSS);XM_005027044.3(LAPTM4B);XM_005027485.4(LITAF);XM_005027487.4(LITAF);XM_005027488.4(LITAF);XM_005027490.4(LITAF);XM_005027491.4(LITAF);XM_005028725.4(GALNS);XM_005028793.4(…	K12301+K12387+K02146+K12400+K02154+K01275+K06562+K06129+K01371+K01368+K12387+K19363+K19363+K19363+K19363+K19363+K01132+K12391+K12393+K01052+K01137+K12394+K01382+K01319+K12386+K01365+K12394+K05656+K02154+K01158+K01371+K19363+K12390+K12388+K12398+K12398+K12398+K06528+K01382+K12401+K12401+K02154+K02154+K02154+K02154+K02154+K02154+K02154+K02154+K21398+K12399+K04644+K01217+K01217+K01135+K12397+K12394+…
Environmental Information Processing	Signal transduction	Phosphatidylinositol signaling system	275	311	0.055925	2.261308e-01	ko04070	XM_005012260.4(DGKE);XM_005012529.4(LOC101795759);XM_005012851.3(MTMR2);XM_005015866.4(MTMR4);XM_005015867.4(MTMR4);XM_005015868.4(MTMR4);XM_005016817.4(PIKFYVE);XM_005019168.4(PLCB2);XM_005019169.4(PLCB2);XM_005019170.4(PLCB2);XM_005019899.4(ITPR1);XM_005019900.4(ITPR1);XM_005020487.4(MTM1);XM_005022702.4(INPP5E);XM_005022961.4(CALML4);XM_005022980.3(ITPR2);XM_005022982.3(ITPR2);XM_005022983.3(I…	K00901+K02649+K18081+K18082+K18082+K18082+K00921+K05858+K05858+K05858+K04958+K04958+K01108+K20278+K02183+K04959+K04959+K04959+K00922+K13024+K19801+K01099+K01099+K00911+K00901+K00901+K00901+K00901+K00901+K03084+K00889+K00889+K18082+K00981+K00921+K04958+K18083+K04959+K04959+K01106+K13024+K13024+K13024+K19801+K19801+K07756+K00922+K00922+K00901+K05858+K05858+K18082+K18082+K02677+K13711+K01106+K04958+…
Metabolism	Lipid metabolism	Steroid biosynthesis	28	29	0.0572138	2.261308e-01	ko00100	XM_005019283.4(SOAT1);XM_005019284.4(SOAT1);XM_005022769.4(DHCR7);XM_005029426.2(LIPA);XM_013092449.3(NSDHL);XM_013099292.3(SOAT1);XM_021272301.2(SOAT1);XM_027444158.1(SC5D);XM_027444160.1(SC5D);XM_027444161.1(SC5D);XM_027450770.1(LOC101791330);XM_027452695.1(SQLE);XM_027455385.1(FDFT1);XM_027456354.1(NSDHL);XM_027456459.1(MSMO1);XM_027456460.1(MSMO1);XM_027458081.1(DHCR7);XM_027458082.1(DHCR7);X…	K00637+K00637+K00213+K01052+K07748+K00637+K00637+K00227+K00227+K00227+K05917+K00511+K00801+K07748+K07750+K07750+K00213+K00213+K01052+K01852+K07419+K09828+K00637+K00637+K00637+K00637+K13373+K07436
Metabolism	Metabolism of cofactors and vitamins	Folate biosynthesis	61	66	0.0597161	2.305318e-01	ko00790	XM_005012881.3(LOC101794661);XM_005016795.4(LOC101796682);XM_005019749.4(TH);XM_005022554.4(PAH);XM_005022557.4(LOC101794316);XM_005024889.4(MOCOS);XM_005024891.4(MOCOS);XM_005028336.3(PCBD1);XM_005028405.4(TPH1);XM_005028406.3(TPH1);XM_005028407.4(TPH1);XM_013091838.3(PCBD2);XM_013093324.3(LOC101794661);XM_013104507.3(MOCOS);XM_013104510.3(MOCOS);XM_021266721.2(PCBD2);XM_021269855.2(GGH);XM_0212…	K00079+K20967+K00501+K00500+K00501+K15631+K15631+K01724+K00502+K00502+K00502+K01724+K00079+K15631+K15631+K01724+K01307+K15631+K15631+K15631+K15631+K01737+K03635+K15631+K15631+K15631+K20967+K20967+K20967+K00502+K00072+K00357+K15376+K15376+K15376+K15376+K15376+K15376+K15376+K15376+K15376+K15376+K15376+K15376+K15376+K15376+K15376+K15376+K15376+K15376+K15376+K15376+K15376+K15376+K15376+K01495+K00502+…
Cellular Processes	Cell growth and death	Oocyte meiosis	264	299	0.0686759	2.590955e-01	ko04114	NM_001310807.3(MAPK1);XM_005009168.4(CCNE2);XM_005009169.4(CCNE2);XM_005009297.4(PTTG1);XM_005009298.3(PTTG1);XM_005010846.4(RPS6KA3);XM_005012118.4(MOS);XM_005013615.4(CPEB3);XM_005017192.4(CPEB1);XM_005017195.4(CPEB1);XM_005019222.4(RPS6KA2);XM_005019380.4(ANAPC13);XM_005019899.4(ITPR1);XM_005019900.4(ITPR1);XM_005021583.4(ADCY7);XM_005022279.4(PRKACB);XM_005022553.4(IGF1);XM_005022961.4(CALML4…	K04371+K06626+K06626+K06635+K06635+K04373+K04367+K02602+K02602+K02602+K04373+K12456+K04958+K04958+K08047+K04345+K05459+K02183+K04959+K04959+K04959+K03352+K03352+K04373+K08694+K02602+K02602+K02602+K11584+K11584+K04515+K04373+K04958+K08047+K08047+K04345+K11584+K04959+K04959+K03362+K03362+K04373+K08694+K08694+K06626+K06626+K02602+K02602+K02602+K02602+K02602+K02602+K02602+K02602+K02602+K08041+K04515+…
Cellular Processes	Cell growth and death	Apoptosis	235	266	0.0789636	2.912879e-01	ko04210	NM_001310421.1(ACTB);NM_001310807.3(MAPK1);XM_005008867.4(FASLG);XM_005009759.4(EIF2S1);XM_005009937.4(TUBA8);XM_005011032.4(LOC101798056);XM_005011702.4(NGF);XM_005011703.4(NGF);XM_005011704.4(NGF);XM_005011774.4(NRAS);XM_005012287.4(ERN1);XM_005012288.4(ERN1);XM_005012529.4(LOC101795759);XM_005014444.4(CASP7);XM_005014589.4(PARP4);XM_005014592.4(PARP4);XM_005014787.4(TRAF2);XM_005015989.4(LOC10…	K05692+K04371+K04389+K03237+K07374+K05692+K02582+K02582+K02582+K07828+K08852+K08852+K02649+K04397+K10798+K10798+K03173+K04738+K04738+K10130+K04958+K04958+K04727+K12641+K04725+K04725+K04725+K02373+K04959+K04959+K04959+K01275+K02084+K02084+K00922+K04466+K01371+K01368+K14021+K02162+K02187+K01173+K02582+K08738+K04400+K04724+K04724+K04724+K04724+K04724+K04724+K04724+K10798+K10798+K10798+K04722+K04958+…
Metabolism	Lipid metabolism	Fatty acid degradation	86	95	0.0861335	3.079460e-01	ko00071	XM_005010711.4(ECI2);XM_005010716.4(ECI2);XM_005014456.4(ACSL5);XM_005014457.4(ACSL5);XM_005014458.4(ACSL5);XM_005015217.4(ACSL4);XM_005015218.4(ACSL4);XM_005015219.4(ACSL4);XM_005015222.4(ACSL4);XM_005015223.4(ACSL4);XM_005015224.4(ACSL4);XM_005021396.3(ACAA2);XM_005022766.4(CPT1A);XM_005026417.4(ACSL3);XM_005029193.3(ACSBG2);XM_005029194.4(ACSBG2);XM_005029195.4(ACSBG2);XM_005029196.4(ACSBG2);X…	K13239+K13239+K01897+K01897+K01897+K01897+K01897+K01897+K01897+K01897+K01897+K07508+K08765+K01897+K15013+K15013+K15013+K15013+K01897+K01897+K07514+K01897+K00232+K09478+K09478+K09478+K15013+K15013+K15013+K15013+K15013+K15013+K15013+K15013+K15013+K15013+K15013+K15013+K15013+K15013+K07513+K13239+K13239+K13239+K07509+K07515+K01897+K08765+K08765+K08765+K08765+K09478+K00255+K08766+K08766+K00149+K07514+…
Environmental Information Processing	Signal transduction	Apelin signaling pathway	265	301	0.0871895	3.079460e-01	ko04371	NM_001310391.1(PLIN1);NM_001310807.3(MAPK1);XM_005009801.4(PRKCE);XM_005010248.4(PIK3CG);XM_005010249.4(PIK3CG);XM_005010250.4(PIK3CG);XM_005011774.4(NRAS);XM_005012677.4(GABARAPL1);XM_005012678.4(GABARAPL1);XM_005012779.4(SPP1);XM_005015328.4(CAMK4);XM_005016715.4(LOC101797591);XM_005019168.4(PLCB2);XM_005019169.4(PLCB2);XM_005019170.4(PLCB2);XM_005019794.4(JAG1);XM_005019899.4(ITPR1);XM_0050199…	K08768+K04371+K18050+K21289+K21289+K21289+K07828+K08341+K08341+K06250+K05869+K04630+K05858+K05858+K05858+K06052+K04958+K04958+K07830+K07203+K08047+K04345+K04543+K02183+K04959+K04959+K04959+K12749+K04541+K00907+K00907+K00907+K00907+K00907+K04639+K04549+K12313+K01343+K04500+K07202+K07202+K04536+K04536+K09260+K00907+K04958+K13296+K08047+K08047+K04345+K04503+K04959+K04959+K11406+K11406+K06827+K05858+…
Metabolism	Carbohydrate metabolism	Glycolysis / Gluconeogenesis	71	78	0.0908501	3.080725e-01	ko00010	NM_001310404.1(ENO1);XM_005009086.4(LOC101794283);XM_005011090.4(ALDH1A3);XM_005015196.3(PGK1);XM_005015381.4(ALDOB);XM_005017187.4(PKM);XM_005017240.2(LOC101802994);XM_013092011.3(LOC101794283);XM_013098929.3(G6PC2);XM_013098930.3(G6PC2);XM_013098931.3(G6PC2);XM_013098933.3(G6PC2);XM_021266831.2(LOC101794283);XM_021270706.2(LOC101804261);XM_021273281.2(AKR1A1);XM_021273282.2(AKR1A1);XM_021276483…	K01689+K00844+K00129+K00927+K01623+K00873+K03841+K00844+K01084+K01084+K01084+K01084+K00844+K03841+K00002+K00002+K01596+K01895+K01895+K01895+K01689+K01689+K01084+K00161+K00161+K00134+K00134+K01689+K01689+K01689+K00016+K00850+K00850+K00850+K00850+K01785+K01895+K15779+K00129+K00129+K00129+K00129+K00129+K00382+K00016+K03103+K01689+K01689+K01689+K01689+K00844+K01084+K01835+K01835+K01835+K00002+K00002+…
Organismal Systems	Immune system	C-type lectin receptor signaling pathway	206	233	0.0909371	3.080725e-01	ko04625	NM_001310368.1(IL10);NM_001310807.3(MAPK1);XM_005011774.4(NRAS);XM_005012529.4(LOC101795759);XM_005012681.4(LOC101791902);XM_005012902.4(LOC101798663);XM_005019743.4(LSP1);XM_005019899.4(ITPR1);XM_005019900.4(ITPR1);XM_005020975.3(RRAS2);XM_005021571.4(CYLD);XM_005022324.4(BCL10);XM_005022706.4(CARD9);XM_005022708.4(CARD9);XM_005022961.4(CALML4);XM_005022980.3(ITPR2);XM_005022982.3(ITPR2);XM_0050…	K05443+K04371+K07828+K02649+K10070+K04513+K14957+K04958+K04958+K07830+K08601+K07368+K12794+K12794+K02183+K04959+K04959+K04959+K04441+K04409+K00922+K06068+K04466+K09444+K10070+K04958+K14958+K04959+K04959+K04409+K17332+K00922+K00922+K05425+K05425+K04398+K04456+K22517+K04958+K04958+K04958+K12794+K04959+K07532+K07532+K06068+K04440+K17332+K17332+K17332+K17332+K17332+K17332+K17332+K07293+K00922+K00922+…
Metabolism	Glycan biosynthesis and metabolism	Mannose type O-glycan biosyntheis	56	61	0.0935676	3.106445e-01	ko00515	XM_005020967.4(RXYLT1);XM_005021355.4(FUT9);XM_013093285.3(FUT4);XM_013093456.3(ST3GAL3);XM_013093462.3(ST3GAL3);XM_013100926.3(RXYLT1);XM_021273598.2(FUT9);XM_021273600.2(FUT9);XM_027444258.1(B3GAT1);XM_027444259.1(B3GAT1);XM_027444260.1(B3GAT1);XM_027444261.1(B3GAT1);XM_027444262.1(B3GAT1);XM_027444263.1(B3GAT1);XM_027444264.1(B3GAT1);XM_027444265.1(B3GAT1);XM_027446125.1(CHST10);XM_027446197.1…	K21052+K03663+K07632+K00781+K00781+K21052+K03663+K03663+K00735+K00735+K00735+K00735+K00735+K00735+K00735+K00735+K09674+K19872+K19872+K07966+K07968+K09668+K21031+K18207+K18207+K18207+K18207+K18207+K18207+K18207+K18207+K18207+K18207+K18207+K09654+K09654+K09654+K03663+K03663+K03663+K10157+K21052+K00728+K09668+K00781+K00781+K00781+K00781+K00781+K09666+K09666+K09661+K09661+K09661+K09661+K09661
Genetic Information Processing	Folding, sorting and degradation	Ubiquitin mediated proteolysis	281	320	0.0992256	3.229697e-01	ko04120	XM_005009970.3(UBE2D2);XM_005009971.3(UBE2D2);XM_005011234.4(UBE2B);XM_005011329.4(TRAF6);XM_005015585.3(RHOBTB1);XM_005017114.2(DET1);XM_005019380.4(ANAPC13);XM_005019567.4(LOC101794869);XM_005022125.4(XIAP);XM_005022126.4(XIAP);XM_005022127.4(XIAP);XM_005022957.4(PIAS1);XM_005023372.4(NEDD4L);XM_005023373.4(NEDD4L);XM_005023374.4(NEDD4L);XM_005023375.4(NEDD4L);XM_005023719.2(NHLRC1);XM_00502601…	K06689+K06689+K10574+K03175+K07868+K10571+K12456+K10614+K04725+K04725+K04725+K04706+K13305+K13305+K13305+K13305+K10602+K10589+K10597+K10597+K03869+K10575+K03352+K03352+K06689+K06689+K10607+K04696+K04554+K04555+K07868+K05633+K06689+K06689+K10614+K10570+K10570+K10570+K04706+K03362+K03362+K04506+K04506+K10587+K10587+K03869+K10581+K10260+K10260+K07868+K22517+K10570+K10609+K13305+K10597+K10447+K10099+…
Genetic Information Processing	Folding, sorting and degradation	SNARE interactions in vesicular transport	55	60	0.102052	3.257817e-01	ko04130	XM_005009571.4(STX7);XM_005010398.4(STX16);XM_005011954.4(VAMP7);XM_005014453.3(VTI1A);XM_005014454.4(VTI1A);XM_005017784.4(STX19);XM_005021166.4(SNAP29);XM_005030196.4(BET1L);XM_013096573.1(STX7);XM_013097792.3(STX19);XM_013109057.3(BET1L);XM_021268814.2(VTI1A);XM_021268815.2(VTI1A);XM_021270238.1(STX7);XM_027445342.1(GOSR2);XM_027445343.1(GOSR2);XM_027446030.1(STX1A);XM_027446031.1(STX1A);XM_02…	K08488+K08489+K08515+K08493+K08493+K08487+K08509+K08504+K08488+K08487+K08504+K08493+K08493+K08488+K08496+K08496+K04560+K04560+K08510+K08510+K08510+K08504+K08504+K08504+K08487+K08487+K08488+K08515+K08515+K08515+K08492+K08493+K08493+K08508+K08508+K08493+K08493+K08498+K08513+K08517+K08497+K08497+K08486+K08486+K08486+K08501+K08495+K08495+K08507+K08489+K08489+K08489+K08489+K08489+K08489
Metabolism	Metabolism of cofactors and vitamins	Nicotinate and nicotinamide metabolism	47	51	0.107267	3.359680e-01	ko00760	XM_005011059.4(NADK);XM_005011227.4(NT5M);XM_005013981.4(NT5C3A);XM_005013982.3(NT5C3A);XM_005013983.4(NT5C3A);XM_005018675.4(NMRK2);XM_013091715.3(NADK);XM_013091716.3(NADK);XM_013094311.3(NT5C3A);XM_013094313.3(NT5C3A);XM_013107825.3(NMNAT3);XM_021266605.2(NADK);XM_021268510.2(NT5C3A);XM_021278159.2(NMNAT3);XM_027443183.1(NMNAT1);XM_027443184.1(NMNAT1);XM_027443185.1(NMNAT1);XM_027443285.1(NADK…	K00858+K01081+K01081+K01081+K01081+K10524+K00858+K00858+K01081+K01081+K06210+K00858+K01081+K06210+K06210+K06210+K06210+K00858+K01081+K01081+K01081+K00858+K03426+K00323+K01081+K01081+K00763+K01513+K19970+K01081+K18152+K01081+K01081+K01081+K01950+K03462+K03462+K01081+K01081+K01081+K01081+K01081+K00157+K06210+K06210+K06210+K03783
Organismal Systems	Endocrine system	Progesterone-mediated oocyte maturation	169	191	0.112906	3.470814e-01	ko04914	NM_001310807.3(MAPK1);XM_005009984.4(STK10);XM_005009985.4(STK10);XM_005010846.4(RPS6KA3);XM_005012118.4(MOS);XM_005012529.4(LOC101795759);XM_005013615.4(CPEB3);XM_005015540.4(CCNA2);XM_005016715.4(LOC101797591);XM_005017192.4(CPEB1);XM_005017195.4(CPEB1);XM_005019222.4(RPS6KA2);XM_005019380.4(ANAPC13);XM_005021583.4(ADCY7);XM_005022279.4(PRKACB);XM_005022553.4(IGF1);XM_005023469.3(MAPK13);XM_005…	K04371+K08837+K08837+K04373+K04367+K02649+K02602+K06627+K04630+K02602+K02602+K04373+K12456+K08047+K04345+K05459+K04441+K00922+K03352+K03352+K04373+K08694+K02602+K02602+K02602+K04373+K06638+K13296+K08047+K08047+K04345+K00922+K00922+K04373+K08694+K08694+K02602+K02602+K02602+K02602+K02602+K02602+K02602+K02602+K02602+K08041+K04630+K02602+K08045+K04456+K04373+K06638+K06638+K06638+K06638+K06638+K04345+…
Metabolism	Global and overview maps	Metabolic pathways	2083	2424	0.119367	3.601026e-01	ko01100	NM_001285955.1(ADI1);NM_001310351.1(LOC101790267);NM_001310367.1(GLDC);NM_001310378.1(BLVRA);NM_001310404.1(ENO1);NM_001310405.1(LOC101790670);XM_005009086.4(LOC101794283);XM_005009139.4(ABAT);XM_005009206.4(AGPAT5);XM_005009260.4(B3GALT5);XM_005009261.4(B3GALT5);XM_005009262.4(B3GALT5);XM_005009265.4(B3GALT5);XM_005009266.4(B3GALT5);XM_005009268.4(B3GALT5);XM_005009380.4(LPIN2);XM_005009507.4(AH…
M_027458779.1(GPHN);XM_027458780.1(GPHN);XM_027458782.1(GPHN);XM_027458783.1(GPHN);XM_027458784.1(GPHN);XM_027458785.1(GPHN);XM_027458786.1(GPHN);XM_027458787.1(GPHN);XM_027458788.1(GPHN);XM_027458832.1(ACP2);XM_027458833.1(ACP2);XM_027458839.1(LOC101802648);XM_027458909.1(AK7);XM_027458989.1(TCIRG1);XM_027458996.1(LOC101796911);XM_027458997.1(LOC101796911);XM_027458998.1(LOC101796911);XM_0274590…	K08967+K00489+K00281+K00214+K01689+K01044+K00844+K13524+K19007+K03877+K03877+K03877+K03877+K03877+K03877+K15728+K01251+K03792+K03792+K03792+K03792+K21289+K21289+K21289+K03373+K07820+K00780+K15728+K15728+K11517+K00731+K00858+K00129+K04710+K01081+K00995+K00995+K00699+K01054+K07249+K03025+K00901+K00779+K00779+K13523+K13523+K08967+K10249+K03953+K18081+K03861+K00079+K00816+K00722+K11787+K01081+K01081+…
Environmental Information Processing	Membrane transport	ABC transporters	88	98	0.12148	3.601026e-01	ko02010	XM_005012770.4(ABCG2);XM_005012772.4(ABCG2);XM_005015315.4(ABCG8);XM_005017887.4(ABCB1);XM_005018462.4(LOC101802999);XM_005018721.3(ABCD3);XM_005023002.4(ABCC9);XM_005023003.4(ABCC9);XM_005023004.4(ABCC9);XM_005023005.4(ABCC9);XM_005023007.4(ABCC9);XM_005023011.4(ABCC9);XM_005030470.3(ABCG1);XM_013093250.3(ABCG2);XM_013093251.3(ABCG2);XM_013093252.3(ABCG2);XM_013098922.3(ABCB11);XM_013102919.3(AB…	K05681+K05681+K05684+K05659+K05665+K05677+K05033+K05033+K05033+K05033+K05033+K05033+K05679+K05681+K05681+K05681+K05664+K05033+K05033+K05033+K05033+K05033+K05033+K05033+K05033+K05033+K05033+K05033+K05033+K05644+K05656+K05665+K05665+K05033+K05673+K05673+K05673+K05673+K05680+K05680+K05680+K05680+K05641+K05670+K05647+K05659+K05659+K05658+K05658+K05658+K05674+K05684+K05657+K05681+K05031+K05032+K05678+…
Metabolism	Lipid metabolism	Primary bile acid biosynthesis	22	23	0.124291	3.619717e-01	ko00120	NM_001310351.1(LOC101790267);XM_005029425.4(CH25H);XM_013107521.3(LOC101794290);XM_013107523.3(LOC101794290);XM_021275226.2(LOC101797490);XM_027445969.1(LOC101794290);XM_027445970.1(LOC101794290);XM_027446356.1(HSD17B4);XM_027446439.1(AMACR);XM_027448117.1(AKR1D1);XM_027452287.1(LOC101791081);XM_027455338.1(LOC101805427);XM_027455339.1(LOC101805427);XM_027455340.1(LOC101805427);XM_027455341.1(LOC…	K00489+K10223+K12408+K12408+K07431+K12408+K12408+K12405+K01796+K00251+K07430+K07439+K07439+K07439+K07439+K00659+K00659+K07440+K00488+K08764+K10214+K11992
Environmental Information Processing	Signal transduction	Wnt signaling pathway	365	419	0.140658	4.025743e-01	ko04310	NM_001310408.1(CTNNB1);XM_005010029.4(WNT7B);XM_005012902.4(LOC101798663);XM_005015967.4(RAC2);XM_005016509.2(WNT7A);XM_005018070.4(FZD10);XM_005018793.4(CER1);XM_005019168.4(PLCB2);XM_005019169.4(PLCB2);XM_005019170.4(PLCB2);XM_005019820.4(DKK2);XM_005019821.4(DKK2);XM_005020961.4(SFRP2);XM_005021024.2(NLK);XM_005021581.4(NKD1);XM_005022279.4(PRKACB);XM_005024086.4(WNT11);XM_005024087.4(WNT11);X…	K02105+K00572+K04513+K07860+K00572+K02842+K01645+K05858+K05858+K05858+K02165+K02165+K02176+K04468+K03213+K04345+K01384+K01384+K19614+K16834+K02354+K00312+K00714+K02375+K02353+K10162+K04515+K02842+K04510+K02165+K02165+K02165+K02165+K03213+K03213+K04345+K04503+K03362+K03362+K04506+K04506+K17332+K19626+K19626+K19626+K05858+K05858+K08110+K04515+K04515+K04515+K04515+K04515+K04515+K02677+K04510+K02165+…
Metabolism	Metabolism of other amino acids	D-Glutamine and D-glutamate metabolism	12	12	0.145402	4.090963e-01	ko00471	XM_005030263.4(DGLUCY);XM_005030264.4(DGLUCY);XM_005030265.4(DGLUCY);XM_013109106.3(DGLUCY);XM_013109107.3(DGLUCY);XM_013109108.3(DGLUCY);XM_021279050.2(DGLUCY);XM_021279051.2(DGLUCY);XM_027459252.1(DGLUCY);XM_027459253.1(DGLUCY);XM_027460009.1(GLUD1);XM_027460936.1(GLS)	K22210+K22210+K22210+K22210+K22210+K22210+K22210+K22210+K22210+K22210+K00261+K01425
Metabolism	Carbohydrate metabolism	Amino sugar and nucleotide sugar metabolism	91	102	0.153954	4.215777e-01	ko00520	XM_005009086.4(LOC101794283);XM_005013060.4(LOC101795819);XM_005013063.4(LOC101795819);XM_005013064.4(LOC101795819);XM_005015409.4(GNPDA2);XM_005018174.4(UGP2);XM_005020807.4(LOC101799376);XM_005024795.4(PGM3);XM_013092011.3(LOC101794283);XM_013106079.2(GNPNAT1);XM_021266831.2(LOC101794283);XM_021274457.2(GNPDA1);XM_027445160.1(LOC101793778);XM_027445161.1(LOC101793778);XM_027445177.1(LOC10179395…	K00844+K00326+K00326+K00326+K02564+K00963+K00326+K01836+K00844+K00621+K00844+K02564+K01183+K01183+K01183+K08678+K12409+K12409+K12409+K05304+K21749+K00326+K01711+K01097+K01097+K17497+K00326+K00326+K02564+K02564+K00012+K15779+K00621+K00621+K00621+K00326+K00844+K01835+K01835+K01835+K00972+K00326+K00326+K00976+K00976+K01639+K01639+K01639+K01639+K01639+K01639+K01639+K01639+K01639+K01639+K01639+K01639+…
Cellular Processes	Transport and catabolism	Autophagy - other eukaryotes	57	63	0.154917	4.215777e-01	ko04136	XM_005012677.4(GABARAPL1);XM_005012678.4(GABARAPL1);XM_005013769.4(ATG7);XM_005021280.4(MTOR);XM_013094106.3(ATG7);XM_013094107.3(ATG7);XM_013094110.3(ATG7);XM_013100720.3(ATG2B);XM_013100721.3(ATG2B);XM_013106465.3(ATG5);XM_013106466.3(ATG5);XM_013106467.3(ATG5);XM_013108717.2(ATG16L1);XM_013108718.2(ATG16L1);XM_013108719.2(ATG16L1);XM_013108720.2(ATG16L1);XM_021268349.2(ATG7);XM_021273243.2(ATG…	K08341+K08341+K08337+K07203+K08337+K08337+K08337+K17906+K17906+K08339+K08339+K08339+K17890+K17890+K17890+K17890+K08337+K17906+K17890+K17890+K07203+K07203+K08334+K19730+K19730+K19730+K19730+K00914+K08342+K08342+K08333+K08339+K08339+K08339+K08331+K08331+K08331+K08331+K08331+K08331+K08331+K08331+K08331+K08342+K08342+K08342+K08342+K08342+K08341+K08337+K08337+K08337+K04382+K08266+K17908+K17908+K08269
Environmental Information Processing	Signaling molecules and interaction	Cell adhesion molecules (CAMs)	304	349	0.168439	4.509829e-01	ko04514	NM_001310818.1(CD58);XM_005010513.4(XG);XM_005012299.4(PECAM1);XM_005012300.4(PECAM1);XM_005012301.4(PECAM1);XM_005012302.4(PECAM1);XM_005012876.4(CLDN14);XM_005014350.4(LOC101799421);XM_005014351.4(LOC101799421);XM_005014621.4(CNTN2);XM_005014976.4(VTCN1);XM_005015884.3(LOC101790278);XM_005016831.4(CTLA4);XM_005016832.4(LOC101803429);XM_005017592.4(MPZL1);XM_005017595.4(MPZL1);XM_005017596.4(MPZ…	K06492+K06520+K06471+K06471+K06471+K06471+K06087+K06087+K06087+K06760+K06747+K06087+K06538+K06713+K06770+K06770+K06770+K06770+K06770+K06449+K06449+K05412+K06527+K06087+K06533+K06533+K07523+K03161+K16338+K07522+K06087+K06087+K07377+K06760+K06747+K06470+K07378+K07378+K06485+K06087+K06491+K06491+K06491+K06491+K05693+K06567+K06567+K06567+K07377+K07377+K07377+K07377+K07377+K07377+K06491+K06770+K06087+…
Organismal Systems	Immune system	Toll-like receptor signaling pathway	158	180	0.188166	4.958033e-01	ko04620	NM_001310413.1(TLR4);NM_001310420.1(IL8);NM_001310807.3(MAPK1);NM_001310813.1(LOC101802909);NM_001310832.1(MYD88);XM_005008887.4(TAB2);XM_005009992.4(LOC101798784);XM_005011329.4(TRAF6);XM_005012529.4(LOC101795759);XM_005012779.4(SPP1);XM_005013340.3(LOC101798847);XM_005015484.4(TLR5);XM_005015485.4(TLR5);XM_005015859.4(LOC101800938);XM_005017637.3(CD80);XM_005020702.4(TRAF3);XM_005021208.4(LY96)…	K10160+K10030+K04371+K12964+K04729+K04404+K04391+K03175+K02649+K06250+K05414+K10168+K10168+K12964+K05412+K03174+K05400+K02373+K04441+K00922+K01371+K04403+K05404+K05404+K05404+K10030+K05403+K05403+K00922+K00922+K05404+K04430+K05425+K05425+K04398+K04456+K04404+K05402+K05402+K04392+K04440+K01371+K03160+K00922+K00922+K00922+K00922+K07209+K04441+K07211+K07211+K07211+K07211+K07211+K07211+K07211+K02649+…
Metabolism	Amino acid metabolism	Tyrosine metabolism	47	52	0.19619	4.975143e-01	ko00350	XM_005011090.4(ALDH1A3);XM_005018309.4(IL4I1);XM_005019749.4(TH);XM_005022239.4(HGD);XM_005022557.4(LOC101794316);XM_005022745.4(DDC);XM_005022746.4(DDC);XM_005023529.4(LOC101796948);XM_005024379.4(COMT);XM_005024381.4(COMT);XM_005024382.4(COMT);XM_005024383.4(COMT);XM_005027150.4(FAH);XM_005028790.4(TAT);XM_005029583.4(TYR);XM_005031863.4(FAHD1);XM_013102153.3(HGD);XM_013102620.3(DDC);XM_0131040…	K00129+K03334+K00501+K00451+K00501+K01593+K01593+K07253+K00545+K00545+K00545+K00545+K01555+K00815+K00505+K01557+K00451+K01593+K00545+K00276+K00506+K00506+K00274+K00274+K00451+K00431+K00129+K00129+K00129+K00129+K00129+K01800+K01800+K01800+K01800+K01800+K01800+K14454+K00157+K00815+K14455+K01555+K01555+K00457+K00545+K07253+K00503
Organismal Systems	Sensory system	Phototransduction	33	36	0.197358	4.975143e-01	ko04744	XM_005012054.4(RHO);XM_005022961.4(CALML4);XM_005023319.3(GUCA1A);XM_013091717.3(GNB1);XM_013091718.3(GNB1);XM_013095777.3(SLC24A1);XM_013095779.3(SLC24A1);XM_013103834.3(GUCA1C);XM_013108714.3(SAG);XM_021269496.2(SLC24A1);XM_021272769.2(CNGB1);XM_021274983.2(GUCA1B);XM_021274984.2(GUCA1B);XM_021275431.2(GUCA1C);XM_021275432.2(GUCA1C);XM_021275433.2(GUCA1C);XM_027443286.1(GNB1);XM_027443287.1(GNB…	K04250+K02183+K08328+K04536+K04536+K13749+K13749+K08328+K19627+K13749+K04952+K08328+K08328+K08328+K08328+K08328+K04536+K04536+K04536+K04536+K04631+K13756+K08328+K02183+K02183+K02183+K00909+K00909+K19627+K19627+K12322+K13749+K13765
Metabolism	Lipid metabolism	Fatty acid elongation	40	44	0.197807	4.975143e-01	ko00062	XM_005012644.4(LOC101801566);XM_005021396.3(ACAA2);XM_005027142.4(TECR);XM_005027154.3(ABHD17C);XM_005029151.3(LOC101792790);XM_013106552.3(TECR);XM_013106553.3(TECR);XM_013106554.3(TECR);XM_027443409.1(ACOT7);XM_027443936.1(MECR);XM_027443937.1(MECR);XM_027446131.1(HACD4);XM_027446347.1(ELOVL7);XM_027446396.1(ABHD17B);XM_027446397.1(ABHD17B);XM_027446398.1(ABHD17B);XM_027446400.1(ABHD17B);XM_027…	K10249+K07508+K10258+K01076+K01068+K10258+K10258+K10258+K17360+K07512+K07512+K10703+K10250+K01076+K01076+K01076+K01076+K10249+K10249+K10703+K10703+K10249+K07509+K07515+K10203+K01068+K01068+K01068+K10251+K10203+K10203+K10203+K10703+K10247+K10247+K10247+K10247+K10258+K10703+K01076
Genetic Information Processing	Translation	mRNA surveillance pathway	143	163	0.209081	5.180218e-01	ko03015	XM_005009652.4(UPF2);XM_005015226.4(NXT2);XM_005022488.4(PPP2R2B);XM_005022489.4(PPP2R2B);XM_005025380.4(PPP2R3B);XM_005025381.4(PPP2R3B);XM_005029765.4(WDR33);XM_013095756.3(PPP2R5A);XM_013095757.3(PPP2R5A);XM_013096952.3(PAPOLG);XM_013099351.3(PPP2R3A);XM_013102368.3(PPP2R2B);XM_013102564.3(PPP2R5E);XM_013108651.3(PPP2R2D);XM_021270953.2(UPF2);XM_021274557.2(PPP2R5E);XM_021274840.2(DAZAP1);XM_0…	K14327+K14285+K04354+K04354+K11583+K11583+K15542+K11584+K11584+K14376+K11583+K04354+K11584+K04354+K14327+K11584+K14411+K14411+K14406+K14406+K14406+K15544+K13126+K12882+K11583+K11583+K11583+K11583+K00565+K13126+K13126+K13126+K14376+K14376+K14376+K11584+K06269+K14416+K14416+K13917+K13917+K14398+K14398+K14398+K14398+K14402+K14405+K14405+K14405+K14405+K14405+K04354+K04354+K04354+K04354+K04354+K04354+…
Metabolism	Metabolism of cofactors and vitamins	One carbon pool by folate	29	32	0.280162	6.839254e-01	ko00670	XM_005013826.4(GART);XM_013094155.3(GART);XM_013094156.3(LOC101790581);XM_013101210.3(MTHFR);XM_021268387.2(GART);XM_021268388.2(GART);XM_021268389.2(LOC101790581);XM_021268390.2(LOC101790581);XM_027443023.1(MTHFR);XM_027443024.1(MTHFR);XM_027443025.1(MTHFR);XM_027445490.1(SHMT2);XM_027447646.1(LOC101800373);XM_027449165.1(LOC101790581);XM_027449546.1(ALDH1L2);XM_027449553.1(ALDH1L2);XM_027453767…	K11787+K11787+K11787+K00297+K11787+K11787+K11787+K11787+K00297+K00297+K00297+K00600+K00602+K11787+K00289+K00289+K00548+K13402+K13403+K13403+K13403+K13403+K13403+K00288+K13990+K00604+K01934+K00600+K00600
Cellular Processes	Cellular community - eukaryotes	Focal adhesion	393	456	0.291416	7.010882e-01	ko04510	NM_001310408.1(CTNNB1);NM_001310421.1(ACTB);NM_001310807.3(MAPK1);NM_001310814.1(CAV1);NM_001310829.1(CAV3);XM_005011032.4(LOC101798056);XM_005011998.4(GRB2);XM_005012529.4(LOC101795759);XM_005012711.4(PDGFRA);XM_005012712.4(PDGFRA);XM_005012779.4(SPP1);XM_005012902.4(LOC101798663);XM_005015182.3(VEGFD);XM_005015967.4(RAC2);XM_005016082.4(CHAD);XM_005016083.4(CHAD);XM_005017543.4(ITGB5);XM_005019…	K02105+K05692+K04371+K06278+K12959+K05692+K04364+K02649+K04363+K04363+K06250+K04513+K05449+K07860+K06248+K06248+K06588+K05735+K05735+K05735+K17449+K17449+K04357+K04725+K04725+K04725+K06252+K06252+K06252+K06252+K05459+K04409+K00907+K00907+K00907+K00907+K00907+K00922+K06238+K06238+K06238+K04438+K06238+K06275+K06275+K06275+K05703+K05703+K05703+K06525+K06277+K06277+K06277+K12329+K06273+K00907+K06275+…
Metabolism	Carbohydrate metabolism	Inositol phosphate metabolism	219	253	0.298359	7.075371e-01	ko00562	XM_005010248.4(PIK3CG);XM_005010249.4(PIK3CG);XM_005010250.4(PIK3CG);XM_005012851.3(MTMR2);XM_005015866.4(MTMR4);XM_005015867.4(MTMR4);XM_005015868.4(MTMR4);XM_005016817.4(PIKFYVE);XM_005019168.4(PLCB2);XM_005019169.4(PLCB2);XM_005019170.4(PLCB2);XM_005020487.4(MTM1);XM_005022702.4(INPP5E);XM_005024691.4(PIK3CA);XM_005026781.4(PI4KB);XM_005028273.4(INPP5B);XM_005028274.4(INPP5B);XM_005029154.4(IT…	K21289+K21289+K21289+K18081+K18082+K18082+K18082+K00921+K05858+K05858+K05858+K01108+K20278+K00922+K19801+K01099+K01099+K00911+K03084+K19006+K19006+K00889+K00889+K18082+K00921+K18083+K01106+K19801+K19801+K00922+K00922+K05858+K05858+K19006+K18082+K18082+K13711+K01106+K18083+K01106+K03084+K03084+K03084+K01116+K01116+K01116+K01116+K01116+K19006+K19006+K19006+K19006+K19006+K19006+K19006+K00922+K00922+…
Cellular Processes	Cell growth and death	Cell cycle	191	221	0.337265	7.885358e-01	ko04110	NM_001310406.1(CDKN1B);XM_005009168.4(CCNE2);XM_005009169.4(CCNE2);XM_005009297.4(PTTG1);XM_005009298.3(PTTG1);XM_005010858.4(TFDP2);XM_005010860.4(TFDP2);XM_005014541.4(ORC2);XM_005015540.4(CCNA2);XM_005019380.4(ANAPC13);XM_005021538.3(WEE2);XM_005023175.4(BUB3);XM_005026529.4(CDC7);XM_005028187.3(ANAPC5);XM_005028188.3(ANAPC5);XM_005030067.4(SMAD3);XM_013097499.2(SFN);XM_013100133.3(MAD1L1);XM_…	K06624+K06626+K06626+K06635+K06635+K09392+K09392+K02604+K06627+K12456+K06632+K02180+K02214+K03352+K03352+K04500+K06644+K06638+K06632+K04503+K02214+K06626+K06626+K06619+K06638+K06638+K06638+K06638+K06638+K06632+K04728+K02214+K06622+K09392+K09392+K09392+K04681+K04681+K17454+K13728+K02216+K04683+K04683+K04683+K03353+K10152+K10152+K03350+K03350+K03350+K03350+K03350+K02202+K04500+K04500+K04500+K04500+…
Genetic Information Processing	Folding, sorting and degradation	Protein processing in endoplasmic reticulum	202	234	0.346525	7.951988e-01	ko04141	NM_001310777.1(NFE2L2);XM_005009759.4(EIF2S1);XM_005009970.3(UBE2D2);XM_005009971.3(UBE2D2);XM_005012287.4(ERN1);XM_005012288.4(ERN1);XM_005014787.4(TRAF2);XM_005016379.4(LOC101801128);XM_005016814.4(DNAJC10);XM_005019910.4(EDEM1);XM_005021292.3(FBXO44);XM_005022420.3(WFS1);XM_005022421.4(WFS1);XM_005024927.4(SIL1);XM_005025410.4(NSFL1C);XM_005026348.3(UBE4B);XM_005026350.3(UBE4B);XM_005026661.2(…	K05638+K03237+K06689+K06689+K08852+K08852+K03173+K14010+K09530+K10084+K10100+K14020+K14020+K14001+K14012+K10597+K10597+K10666+K10666+K10666+K14021+K10575+K06689+K06689+K01456+K04554+K04555+K09530+K06689+K06689+K08860+K08057+K08057+K07765+K03173+K14010+K09556+K10976+K04440+K10597+K01230+K12667+K12667+K10099+K10099+K10099+K12670+K09523+K11718+K04554+K09486+K03283+K07151+K04523+K13250+K13719+K14021+…
Organismal Systems	Endocrine system	GnRH signaling pathway	284	330	0.354897	7.951988e-01	ko04912	NM_001310352.1(FSHB);NM_001310807.3(MAPK1);XM_005010397.4(GNAS);XM_005011774.4(NRAS);XM_005011998.4(GRB2);XM_005013044.3(CGA);XM_005015354.4(PLA2G4A);XM_005015355.4(PLA2G4A);XM_005015357.4(PLA2G4A);XM_005019168.4(PLCB2);XM_005019169.4(PLCB2);XM_005019170.4(PLCB2);XM_005019899.4(ITPR1);XM_005019900.4(ITPR1);XM_005021583.4(ADCY7);XM_005022279.4(PRKACB);XM_005022961.4(CALML4);XM_005022980.3(ITPR2);X…	K05250+K04371+K04632+K07828+K04364+K08522+K16342+K16342+K16342+K05858+K05858+K05858+K04958+K04958+K08047+K04345+K02183+K04959+K04959+K04959+K04441+K06068+K16342+K16342+K16342+K16342+K16342+K16342+K04420+K04515+K04958+K08047+K08047+K16342+K16342+K16342+K04345+K04959+K04959+K16342+K16342+K05858+K05858+K16342+K16342+K16342+K04430+K08041+K16342+K16342+K04515+K04515+K04515+K04515+K04515+K04515+K04428+…
Metabolism	Metabolism of other amino acids	Glutathione metabolism	63	72	0.359623	7.951988e-01	ko00480	XM_005008920.2(GSTO1);XM_005009197.4(LOC101796851);XM_005009198.4(LOC101796851);XM_005009202.4(LOC101797566);XM_005016820.4(IDH1);XM_005019865.4(GPX8);XM_005023530.4(LOC101797125);XM_005023543.4(GGT1);XM_005023545.4(GGT1);XM_005023546.4(GGT1);XM_005023547.4(GGT1);XM_005023548.4(GGT1);XM_005023549.4(GGT1);XM_005023550.4(GGT1);XM_005023551.4(GGT1);XM_005025125.4(GSR);XM_005027230.4(GPX7);XM_0050293…	K00799+K00799+K00799+K00799+K00031+K00432+K00799+K18592+K18592+K18592+K18592+K18592+K18592+K18592+K18592+K00383+K00432+K05361+K18592+K18592+K00681+K00681+K00432+K00802+K21456+K00033+K00797+K00802+K00682+K10808+K10808+K10808+K10808+K11204+K11204+K00799+K10808+K10808+K01581+K01581+K01581+K07232+K00799+K00799+K00799+K00799+K00031+K00031+K11205+K00799+K05360+K10807+K11140+K11140+K00432+K00432+K18592+…
Metabolism	Global and overview maps	Biosynthesis of amino acids	87	100	0.363535	7.951988e-01	ko01230	NM_001310404.1(ENO1);XM_005014311.4(OTC);XM_005015196.3(PGK1);XM_005015381.4(ALDOB);XM_005015768.4(MAT1A);XM_005016820.4(IDH1);XM_005017187.4(PKM);XM_005022554.4(PAH);XM_005023026.3(BCAT1);XM_005028790.4(TAT);XM_013096032.3(LOC101802992);XM_013096033.3(LOC101802992);XM_021273898.2(CPS1);XM_021273910.2(CPS1);XM_027442986.1(ENO1);XM_027442987.1(ENO1);XM_027445490.1(SHMT2);XM_027446128.1(ACO1);XM_02…	K01689+K00611+K00927+K01623+K00789+K00031+K00873+K00500+K00826+K00815+K01754+K01754+K01948+K01948+K01689+K01689+K00600+K01681+K01681+K00831+K00789+K00948+K00948+K01697+K01697+K01697+K01697+K01697+K00134+K00134+K01689+K01689+K01689+K00826+K00826+K00850+K00850+K00850+K00850+K00286+K00286+K00286+K00286+K00548+K01681+K01681+K01807+K01807+K01476+K00616+K01754+K12657+K12657+K12657+K12657+K01689+K01689+…
Metabolism	Lipid metabolism	Sphingolipid metabolism	99	114	0.364067	7.951988e-01	ko00600	XM_005011097.4(CERS3);XM_005017312.4(SGMS1);XM_005017314.4(SGMS1);XM_005017315.4(SGMS1);XM_005019824.3(SGMS2);XM_005019825.4(SGMS2);XM_005019826.4(SGMS2);XM_005019827.4(SGMS2);XM_005022680.3(SGPP1);XM_005024097.4(ACER3);XM_005025185.4(LOC101794817);XM_005025715.4(SMPD3);XM_013091738.3(CERS3);XM_013091742.3(CERS3);XM_013097299.3(SGMS1);XM_013097300.3(SGMS1);XM_013097304.3(LOC101802423);XM_01309987…	K04710+K04714+K04714+K04714+K04714+K04714+K04714+K04714+K04716+K04711+K04628+K12352+K04710+K04710+K04714+K04714+K12349+K04714+K04628+K04628+K01634+K01634+K01634+K04710+K04710+K01080+K01080+K04710+K04710+K04628+K12352+K01441+K04710+K04710+K04710+K04710+K01441+K00720+K00654+K17108+K17108+K12309+K04708+K04708+K07553+K04712+K12348+K04628+K04628+K04714+K04714+K04712+K04712+K00654+K00654+K00654+K01202+…
Metabolism	Amino acid metabolism	Valine, leucine and isoleucine biosynthesis	6	6	0.381426	8.117532e-01	ko00290	XM_005023026.3(BCAT1);XM_013096032.3(LOC101802992);XM_013096033.3(LOC101802992);XM_027449954.1(BCAT1);XM_027449955.1(BCAT1);XM_027459876.1(LOC101802992)	K00826+K01754+K01754+K00826+K00826+K01754
Metabolism	Amino acid metabolism	Phenylalanine, tyrosine and tryptophan biosynthesis	6	6	0.381426	8.117532e-01	ko00400	XM_005018309.4(IL4I1);XM_005022554.4(PAH);XM_005028790.4(TAT);XM_027460734.1(GOT1);XM_027466162.1(TAT);XM_027466377.1(GOT2)	K03334+K00500+K00815+K14454+K00815+K14455
Metabolism	Glycan biosynthesis and metabolism	Glycosaminoglycan biosynthesis - keratan sulfate	31	35	0.390754	8.210774e-01	ko00533	XM_005010342.4(B3GNT7);XM_005010560.4(ST3GAL1);XM_005019108.4(B3GNT2);XM_005019109.4(B3GNT2);XM_005019242.4(FUT8);XM_005019244.4(FUT8);XM_013093456.3(ST3GAL3);XM_013093462.3(ST3GAL3);XM_013099244.3(FUT8);XM_013099245.3(FUT8);XM_013099246.3(FUT8);XM_013107973.3(CHST4);XM_021277389.2(ST3GAL1);XM_027442874.1(LOC101802936);XM_027446273.1(B4GALT1);XM_027449633.1(B4GALT3);XM_027452732.1(ST3GAL1);XM_027…	K09664+K00780+K00741+K00741+K00717+K00717+K00781+K00781+K00717+K00717+K00717+K04746+K00780+K03368+K07966+K07968+K00780+K00780+K00741+K00741+K00717+K00717+K00717+K00781+K00781+K00781+K00781+K00781+K04745+K03368+K09671
Metabolism	Glycan biosynthesis and metabolism	N-Glycan biosynthesis	101	117	0.422484	8.766547e-01	ko00510	XM_005012436.4(ST6GAL2);XM_005012437.3(ST6GAL2);XM_005018369.4(ALG5);XM_005019242.4(FUT8);XM_005019244.4(FUT8);XM_005020286.4(MGAT5);XM_005027721.4(ALG2);XM_013092912.3(ST6GAL2);XM_013099244.3(FUT8);XM_013099245.3(FUT8);XM_013099246.3(FUT8);XM_013103786.3(ALG8);XM_013103810.3(LOC101802648);XM_013108069.3(ST6GAL1);XM_021272943.2(MGAT5);XM_021274717.2(ALG6);XM_021275544.2(MGAT4B);XM_021278243.2(MAN…	K00779+K00779+K00729+K00717+K00717+K00744+K03843+K00779+K00717+K00717+K00717+K03849+K03850+K00778+K00744+K03848+K00738+K01230+K00778+K00778+K00778+K00778+K00778+K00778+K00778+K00778+K00778+K00778+K00778+K12667+K12667+K12670+K07151+K01001+K01001+K13748+K13748+K13748+K13748+K13748+K13748+K13748+K13748+K13748+K00779+K00779+K00779+K00779+K07966+K00738+K00738+K01231+K07968+K07151+K13748+K13748+K01230+…
Metabolism	Metabolism of other amino acids	Selenocompound metabolism	29	33	0.445711	8.883622e-01	ko00450	XM_005013191.4(KYAT1);XM_005019823.4(PAPSS1);XM_005025088.4(TXNRD3);XM_005029267.4(KYAT3);XM_021267914.2(KYAT1);XM_021271930.2(SEPHS1);XM_021278561.2(KYAT3);XM_027445432.1(MARS);XM_027449522.1(TXNRD1);XM_027453767.1(MTR);XM_027457303.1(SEPSECS);XM_027460419.1(PAPSS2);XM_027460420.1(PAPSS2);XM_027460834.1(PSTK);XM_027463026.1(KYAT3);XM_027463027.1(KYAT3);XM_027463028.1(KYAT3);XM_027463029.1(KYAT3)…	K00816+K13811+K22182+K00816+K00816+K01008+K00816+K01874+K22182+K00548+K03341+K13811+K13811+K10837+K00816+K00816+K00816+K00816+K00816+K00816+K00816+K01758+K01763+K01874+K22182+K22182+K00816+K00816+K00816
Metabolism	Metabolism of cofactors and vitamins	Vitamin B6 metabolism	5	5	0.447912	8.883622e-01	ko00750	XM_027446497.1(PSAT1);XM_027448803.1(PDXK);XM_027450424.1(LOC101799043);XM_027461467.1(PHOSPHO2);XM_027461580.1(AOX1)	K00831+K00868+K07758+K13248+K00157
Metabolism	Metabolism of cofactors and vitamins	Biotin metabolism	5	5	0.447912	8.883622e-01	ko00780	XM_013099903.3(BTD);XM_021267740.2(HLCS);XM_027449127.1(HLCS);XM_027451000.1(BTD);XM_027451079.1(OXSM)	K01435+K01942+K01942+K01435+K09458
Metabolism	Nucleotide metabolism	Pyrimidine metabolism	140	163	0.449533	8.883622e-01	ko00240	XM_005011227.4(NT5M);XM_005012103.4(POLR3F);XM_005013450.4(ENTPD1);XM_005013451.4(ENTPD1);XM_005013981.4(NT5C3A);XM_005013982.3(NT5C3A);XM_005013983.4(NT5C3A);XM_005014759.3(LOC101795263);XM_005016036.4(LOC101803962);XM_005018536.4(POLR3E);XM_005018575.3(CMPK2);XM_005027086.4(ENTPD3);XM_005027087.4(ENTPD3);XM_005027088.4(ENTPD3);XM_005027638.4(UPP2);XM_005029327.4(UPP1);XM_005029328.4(UPP1);XM_00…	K01081+K03025+K01510+K01510+K01081+K01081+K01081+K01510+K00940+K14721+K13809+K01510+K01510+K01510+K00757+K00757+K00757+K00757+K03025+K01081+K01081+K01510+K02325+K01510+K03022+K01510+K01081+K01510+K18533+K01489+K03026+K01937+K01081+K01081+K01081+K03024+K03024+K03024+K03005+K01518+K01518+K16330+K16330+K01937+K01937+K01937+K01937+K01937+K02320+K02320+K00940+K00940+K03021+K03021+K03021+K01081+K01081+…
Cellular Processes	Cell motility	Regulation of actin cytoskeleton	439	514	0.466817	9.116654e-01	ko04810	NM_001310421.1(ACTB);NM_001310807.3(MAPK1);XM_005009771.4(CHRM5);XM_005011032.4(LOC101798056);XM_005011774.4(NRAS);XM_005012118.4(MOS);XM_005012529.4(LOC101795759);XM_005012650.4(FGF23);XM_005012711.4(PDGFRA);XM_005012712.4(PDGFRA);XM_005012902.4(LOC101798663);XM_005014360.4(ARHGEF4);XM_005015502.4(ENAH);XM_005015967.4(RAC2);XM_005016748.3(LPAR5);XM_005016749.4(LPAR5);XM_005016817.4(PIKFYVE);XM_0…	K05692+K04371+K04133+K05692+K07828+K04367+K02649+K22428+K04363+K04363+K04513+K05769+K05746+K07860+K08390+K08390+K00921+K05765+K06588+K05722+K05735+K05735+K05735+K04358+K04358+K04358+K04357+K04346+K03916+K03916+K03915+K07830+K04130+K05769+K06524+K04131+K05729+K04409+K00907+K00907+K00907+K00907+K00907+K00922+K04438+K04639+K05744+K05744+K05744+K05764+K05764+K05768+K04358+K06525+K05759+K00889+K00889+…
Organismal Systems	Immune system	NOD-like receptor signaling pathway	270	316	0.482486	9.313106e-01	ko04621	NM_001310413.1(TLR4);NM_001310420.1(IL8);NM_001310807.3(MAPK1);NM_001310832.1(MYD88);XM_005008887.4(TAB2);XM_005010621.4(DHX33);XM_005011329.4(TRAF6);XM_005012677.4(GABARAPL1);XM_005012678.4(GABARAPL1);XM_005012902.4(LOC101798663);XM_005013340.3(LOC101798847);XM_005014787.4(TRAF2);XM_005015721.4(VDAC2);XM_005017736.4(TNFAIP3);XM_005019168.4(PLCB2);XM_005019169.4(PLCB2);XM_005019170.4(PLCB2);XM_00…	K10160+K10030+K04371+K04729+K04404+K17820+K03175+K08341+K08341+K04513+K05414+K03173+K15040+K11859+K05858+K05858+K05858+K04958+K04958+K03174+K04725+K04725+K04725+K12794+K12794+K02373+K04959+K04959+K04959+K04441+K21356+K12804+K06068+K08846+K08846+K05220+K04403+K15041+K10030+K21421+K04977+K04977+K11864+K11859+K04958+K20909+K04959+K04959+K04971+K04971+K04971+K04971+K04971+K04971+K04971+K04971+K04971+…
Metabolism	Metabolism of cofactors and vitamins	Lipoic acid metabolism	4	4	0.525979	1.000000e+00	ko00785	XM_021268041.2(LIPT1);XM_027446337.1(LIPT1);XM_027446343.1(LIPT1);XM_027457229.1(LIAS)	K10105+K10105+K10105+K03644
Metabolism	Nucleotide metabolism	Purine metabolism	287	337	0.537808	1.000000e+00	ko00230	XM_005011227.4(NT5M);XM_005012103.4(POLR3F);XM_005013450.4(ENTPD1);XM_005013451.4(ENTPD1);XM_005013826.4(GART);XM_005013981.4(NT5C3A);XM_005013982.3(NT5C3A);XM_005013983.4(NT5C3A);XM_005014000.4(PDE1C);XM_005014001.4(PDE1C);XM_005014073.4(PDE7B);XM_005014759.3(LOC101795263);XM_005016036.4(LOC101803962);XM_005016548.4(GUCY1A1);XM_005017187.4(PKM);XM_005017949.4(ADSS);XM_005018536.4(POLR3E);XM_0050…	K01081+K03025+K01510+K01510+K11787+K01081+K01081+K01081+K13755+K13755+K18436+K01510+K00940+K12318+K00873+K01939+K14721+K13987+K13987+K13811+K19572+K08047+K13760+K01510+K01510+K01510+K13293+K13293+K13293+K13761+K13761+K13761+K03025+K00764+K00939+K11787+K11787+K01081+K01081+K13755+K13755+K13755+K13755+K01510+K19021+K19021+K02325+K13987+K13296+K08047+K08047+K00106+K18438+K18437+K01510+K03022+K13761+…
Metabolism	Carbohydrate metabolism	Glyoxylate and dicarboxylate metabolism	48	56	0.54621	1.000000e+00	ko00630	NM_001310367.1(GLDC);XM_005010822.4(HAO1);XM_005026308.4(HAO2);XM_013105844.3(HAO2);XM_021278900.2(HAO1);XM_021278902.2(HAO1);XM_027442829.1(ACSS2);XM_027442830.1(ACSS2);XM_027442831.1(ACSS2);XM_027443676.1(PCCA);XM_027443682.1(PCCA);XM_027445490.1(SHMT2);XM_027446128.1(ACO1);XM_027446129.1(ACO1);XM_027446170.1(GRHPR);XM_027449707.1(HAO2);XM_027453430.1(MDH1);XM_027453549.1(ACSS1);XM_027453979.1(…	K00281+K11517+K11517+K11517+K11517+K11517+K01895+K01895+K01895+K01965+K01965+K00600+K01681+K01681+K00049+K11517+K00025+K01895+K01681+K01681+K03781+K00382+K01915+K01966+K01966+K01966+K01966+K05606+K02437+K11529+K11529+K11529+K11529+K11529+K11529+K11529+K11529+K11529+K11529+K00600+K00600+K01915+K01915+K01915+K01432+K01432+K01432+K01432
Metabolism	Amino acid metabolism	Histidine metabolism	31	36	0.551659	1.000000e+00	ko00340	XM_005011090.4(ALDH1A3);XM_005020346.3(HAL);XM_005023096.4(ASPA);XM_005023097.4(ASPA);XM_005023619.4(LOC101795218);XM_005025107.4(UROC1);XM_013103012.3(ASPA);XM_013103013.3(ASPA);XM_013104673.3(UROC1);XM_021274871.2(ASPA);XM_021276036.2(UROC1);XM_027446048.1(CARNMT1);XM_027446049.1(CARNMT1);XM_027448994.1(LOC101792808);XM_027448995.1(LOC101793000);XM_027451890.1(CNDP1);XM_027451892.1(CNDP1);XM_02…	K00129+K01745+K01437+K01437+K00546+K01712+K01437+K01437+K01712+K01437+K01712+K19787+K19787+K00274+K00274+K05604+K05604+K05604+K05604+K05604+K08660+K00129+K00129+K00129+K00129+K00129+K13990+K22437+K00546+K00149+K00128
Metabolism	Glycan biosynthesis and metabolism	Glycosphingolipid biosynthesis - ganglio series	36	42	0.566398	1.000000e+00	ko00604	XM_005010319.4(ST6GALNAC3);XM_005010560.4(ST3GAL1);XM_005023014.4(ST8SIA1);XM_013096334.3(ST3GAL5);XM_013102893.3(ST8SIA1);XM_013104323.3(ST6GALNAC3);XM_021274814.2(ST8SIA1);XM_021275829.2(ST6GALNAC3);XM_021277389.2(ST3GAL1);XM_027442874.1(LOC101802936);XM_027446982.1(ST8SIA5);XM_027446983.1(ST8SIA5);XM_027446984.1(ST8SIA5);XM_027446985.1(ST8SIA5);XM_027446986.1(ST8SIA5);XM_027446987.1(ST8SIA5);X…	K03373+K00780+K03371+K03370+K03371+K03373+K03371+K03373+K00780+K03368+K03369+K03369+K03369+K03369+K03369+K03369+K03369+K03371+K03371+K03371+K12309+K00780+K00780+K03370+K03370+K03370+K03370+K03370+K03370+K03375+K03375+K03372+K03368+K12373+K03374+K03376
Human Diseases	Endocrine and metabolic diseases	AGE-RAGE signaling pathway in diabetic complications	193	227	0.569665	1.000000e+00	ko04933	NM_001310406.1(CDKN1B);NM_001310420.1(IL8);NM_001310807.3(MAPK1);XM_005009801.4(PRKCE);XM_005011049.4(PRKCZ);XM_005011774.4(NRAS);XM_005012529.4(LOC101795759);XM_005014856.4(FOXO1);XM_005015182.3(VEGFD);XM_005018757.4(VCAM1);XM_005019168.4(PLCB2);XM_005019169.4(PLCB2);XM_005019170.4(PLCB2);XM_005023469.3(MAPK13);XM_005024691.4(PIK3CA);XM_005025288.4(PRKCD);XM_005030067.4(SMAD3);XM_005030494.4(CAS…	K06624+K10030+K04371+K18050+K18952+K07828+K02649+K07201+K05449+K06527+K05858+K05858+K05858+K04441+K00922+K06068+K04500+K02187+K10030+K21421+K04503+K00922+K00922+K05858+K05858+K18952+K05449+K02677+K04456+K06527+K04392+K06068+K04440+K02187+K01116+K01116+K01116+K01116+K01116+K00922+K00922+K00922+K00922+K18952+K18952+K18952+K18952+K18952+K06237+K06237+K04441+K04702+K11224+K11224+K11224+K04692+K05857+…
Organismal Systems	Endocrine system	Melanogenesis	238	281	0.627255	1.000000e+00	ko04916	NM_001310408.1(CTNNB1);NM_001310807.3(MAPK1);XM_005009687.4(EDNRB);XM_005010029.4(WNT7B);XM_005010397.4(GNAS);XM_005011774.4(NRAS);XM_005016509.2(WNT7A);XM_005016715.4(LOC101797591);XM_005018070.4(FZD10);XM_005019168.4(PLCB2);XM_005019169.4(PLCB2);XM_005019170.4(PLCB2);XM_005021583.4(ADCY7);XM_005022279.4(PRKACB);XM_005022961.4(CALML4);XM_005024086.4(WNT11);XM_005024087.4(WNT11);XM_005025066.4(KI…	K02105+K04371+K04198+K00572+K04632+K07828+K00572+K04630+K02842+K05858+K05858+K05858+K08047+K04345+K02183+K01384+K01384+K05461+K02354+K00312+K00714+K00505+K02375+K09455+K02353+K05091+K04515+K02842+K08047+K08047+K04345+K05858+K05858+K09455+K08041+K04515+K04515+K04515+K04515+K04515+K04515+K02677+K04630+K05870+K08045+K04345+K02329+K00714+K01064+K04632+K04198+K04198+K00408+K02353+K02353+K04490+K04490+…
Metabolism	Glycan biosynthesis and metabolism	Glycosylphosphatidylinositol(GPI)-anchor biosynthesis	39	46	0.627405	1.000000e+00	ko00563	XM_005012873.4(PIGP);XM_005014382.4(PIGW);XM_005015185.3(PIGA);XM_005018058.4(PIGU);XM_005019568.4(PIGY);XM_005023614.3(PIGM);XM_021270885.2(PIGV);XM_021274876.2(PIGL);XM_027443873.1(PIGV);XM_027443874.1(PIGV);XM_027443875.1(PIGV);XM_027443876.1(PIGV);XM_027443877.1(PIGV);XM_027443878.1(PIGV);XM_027443879.1(PIGV);XM_027443880.1(PIGV);XM_027446923.1(PIGG);XM_027446997.1(PIGO);XM_027446998.1(PIGO);…	K03861+K05283+K03857+K05293+K11001+K05284+K07542+K03434+K07542+K07542+K07542+K07542+K07542+K07542+K07542+K07542+K05310+K05288+K05288+K05288+K05288+K01127+K03858+K05294+K05294+K05290+K03859+K07541+K08098+K03860+K09658+K05283+K05291+K03434+K03434+K03434+K03434+K05293+K05292
Cellular Processes	Transport and catabolism	Mitophagy - animal	99	117	0.627608	1.000000e+00	ko04137	XM_005011774.4(NRAS);XM_005012677.4(GABARAPL1);XM_005012678.4(GABARAPL1);XM_005018838.4(OPTN);XM_005020975.3(RRAS2);XM_005024684.3(MFN1);XM_005029943.4(HIF1A);XM_013091817.3(MITF);XM_013103176.3(EIF2AK3);XM_013106465.3(ATG5);XM_013106466.3(ATG5);XM_013106467.3(ATG5);XM_021266705.2(MITF);XM_021276535.2(MAPK9);XM_021279778.2(USP15);XM_027442872.1(E2F1);XM_027443229.1(PINK1);XM_027443330.1(MFN2);XM_…	K07828+K08341+K08341+K19946+K07830+K21356+K08268+K09455+K08860+K08339+K08339+K08339+K09455+K04440+K21343+K17454+K05688+K06030+K06030+K07898+K07898+K17987+K17987+K17987+K21348+K21348+K08334+K17986+K07827+K07827+K07827+K07827+K21347+K21347+K21347+K04556+K21361+K09408+K09408+K08339+K08339+K08339+K20168+K08860+K08860+K05410+K21343+K21343+K21343+K21343+K04440+K08268+K17985+K17985+K17985+K02833+K15464+…
Metabolism	Metabolism of cofactors and vitamins	Riboflavin metabolism	7	8	0.662353	1.000000e+00	ko00740	XM_027446595.1(RFK);XM_027446596.1(RFK);XM_027454510.1(ENPP1);XM_027455154.1(ACP1);XM_027455155.1(ACP1);XM_027458832.1(ACP2);XM_027458833.1(ACP2)	K00861+K00861+K01513+K14394+K14394+K14410+K14410
Organismal Systems	Circulatory system	Vascular smooth muscle contraction	356	421	0.668982	1.000000e+00	ko04270	NM_001310807.3(MAPK1);XM_005009311.4(ADRA1B);XM_005009801.4(PRKCE);XM_005010118.4(ADRA1D);XM_005010397.4(GNAS);XM_005011744.4(AVPR1B);XM_005012902.4(LOC101798663);XM_005014682.4(EDNRA);XM_005015354.4(PLA2G4A);XM_005015355.4(PLA2G4A);XM_005015357.4(PLA2G4A);XM_005015728.4(KCNMA1);XM_005016548.4(GUCY1A1);XM_005017090.4(CALD1);XM_005017091.4(CALD1);XM_005017093.4(CALD1);XM_005017095.4(CALD1);XM_0050…	K04371+K04136+K18050+K04137+K04632+K04227+K04513+K04197+K16342+K16342+K16342+K04936+K12318+K12327+K12327+K12327+K12327+K12327+K05858+K05858+K05858+K04958+K04958+K04346+K08047+K04345+K02183+K04959+K04959+K04959+K04267+K04266+K04266+K04266+K04266+K04266+K04266+K04266+K00907+K00907+K00907+K00907+K00907+K04938+K06068+K04639+K08447+K01047+K12313+K16342+K16342+K16342+K16342+K16342+K16342+K12329+K12337+…
Genetic Information Processing	Replication and repair	Base excision repair	37	44	0.674955	1.000000e+00	ko03410	XM_005014589.4(PARP4);XM_005014592.4(PARP4);XM_005023190.4(POLL);XM_013094806.3(PARP4);XM_013094808.3(PARP4);XM_013094810.2(PARP4);XM_013097443.3(POLE2);XM_013103084.3(POLL);XM_013103085.3(POLL);XM_027447288.1(POLB);XM_027449455.1(TDG);XM_027449459.1(TDG);XM_027449461.1(TDG);XM_027453687.1(PARP1);XM_027455387.1(NEIL2);XM_027455388.1(NEIL2);XM_027456376.1(NEIL3);XM_027456377.1(NEIL3);XM_027459010.…	K10798+K10798+K03512+K10798+K10798+K10798+K02325+K03512+K03512+K02330+K20813+K20813+K20813+K10798+K10568+K10568+K10569+K10569+K04799+K04799+K02325+K03512+K03512+K03512+K03504+K03504+K03575+K10798+K10798+K10773+K10773+K10773+K10802+K10802+K02324+K02326+K10776
Metabolism	Amino acid metabolism	Phenylalanine metabolism	21	25	0.690703	1.000000e+00	ko00360	XM_005011090.4(ALDH1A3);XM_005018309.4(IL4I1);XM_005022554.4(PAH);XM_005022745.4(DDC);XM_005022746.4(DDC);XM_005023529.4(LOC101796948);XM_005028790.4(TAT);XM_013102620.3(DDC);XM_027445434.1(LOC101792066);XM_027448994.1(LOC101792808);XM_027448995.1(LOC101793000);XM_027458996.1(LOC101796911);XM_027458997.1(LOC101796911);XM_027458998.1(LOC101796911);XM_027459001.1(LOC101798585);XM_027459002.1(LOC101…	K00129+K03334+K00500+K01593+K01593+K07253+K00815+K01593+K00276+K00274+K00274+K00129+K00129+K00129+K00129+K00129+K14454+K00815+K14455+K00457+K07253
Organismal Systems	Immune system	RIG-I-like receptor signaling pathway	100	119	0.691801	1.000000e+00	ko04622	NM_001310380.1(DDX58);NM_001310420.1(IL8);XM_005011329.4(TRAF6);XM_005012325.3(TRIM25);XM_005012498.4(DDX3X);XM_005013340.3(LOC101798847);XM_005014787.4(TRAF2);XM_005017989.4(AZI2);XM_005020702.4(TRAF3);XM_005021571.4(CYLD);XM_005022778.4(FADD);XM_005023469.3(MAPK13);XM_013092755.3(TRIM25);XM_013092756.3(TRIM25);XM_013093223.3(LOC106014932);XM_013094735.3(LOC101799731);XM_013106465.3(ATG5);XM_013…	K12646+K10030+K03175+K10652+K11594+K05414+K03173+K12651+K03174+K08601+K02373+K04441+K10652+K10652+K10030+K04400+K08339+K08339+K08339+K11594+K11594+K05425+K05425+K04398+K03173+K04440+K07209+K12653+K09578+K04441+K12656+K12656+K07211+K07211+K07211+K07211+K07211+K07211+K07211+K12649+K04416+K12651+K08339+K08339+K08339+K04427+K04427+K04427+K04427+K04427+K04427+K04427+K04427+K04427+K04427+K04427+K04427+…
Metabolism	Metabolism of cofactors and vitamins	Pantothenate and CoA biosynthesis	31	37	0.694928	1.000000e+00	ko00770	XM_005009567.4(LOC101798228);XM_005023026.3(BCAT1);XM_013096548.3(LOC101798651);XM_013097216.3(PPCDC);XM_013097217.3(PPCDC);XM_021270230.2(LOC101798228);XM_021270653.2(PPCDC);XM_021274513.2(PANK2);XM_021275075.2(PANK3);XM_027443155.1(PANK4);XM_027443156.1(PANK4);XM_027443253.1(PPCS);XM_027449954.1(BCAT1);XM_027449955.1(BCAT1);XM_027451099.1(GADL1);XM_027452585.1(DPYS);XM_027452586.1(DPYS);XM_0274…	K08069+K00826+K08069+K01598+K01598+K08069+K01598+K09680+K09680+K09680+K09680+K01922+K00826+K00826+K18966+K01464+K01464+K08069+K08069+K01513+K09680+K09680+K09680+K09680+K00207+K01598+K01598+K09680+K09680+K06133+K01431
Metabolism	Amino acid metabolism	Arginine and proline metabolism	57	68	0.696013	1.000000e+00	ko00330	XM_013103992.3(P4HA2);XM_021273371.2(NOS2);XM_021279001.2(SMS);XM_027443072.1(ALDH4A1);XM_027443439.1(SRM);XM_027446810.1(CKMT2);XM_027448994.1(LOC101792808);XM_027448995.1(LOC101793000);XM_027449057.1(SAT1);XM_027449066.1(SMS);XM_027451890.1(CNDP1);XM_027451892.1(CNDP1);XM_027451893.1(CNDP1);XM_027451894.1(CNDP1);XM_027451895.1(CNDP1);XM_027451896.1(CNDP2);XM_027452798.1(PYCR3);XM_027452799.1(PY…	K00472+K13241+K00802+K00294+K00797+K00933+K00274+K00274+K00657+K00802+K05604+K05604+K05604+K05604+K05604+K08660+K00286+K00286+K00286+K00286+K01611+K01611+K01581+K01581+K01581+K00933+K00933+K01476+K12657+K12657+K12657+K12657+K00819+K00472+K14454+K00149+K00613+K14455+K00472+K00472+K00472+K00472+K13240+K13240+K13240+K13240+K13240+K13240+K13240+K13240+K00318+K00318+K00286+K13241+K00542+K00542+K00128
Environmental Information Processing	Signal transduction	Hedgehog signaling pathway	105	125	0.697156	1.000000e+00	ko04340	XM_005011557.4(CSNK1D);XM_005011558.4(CSNK1D);XM_005011559.4(CSNK1D);XM_005011561.4(CSNK1D);XM_005014945.4(GLI3);XM_005022279.4(PRKACB);XM_005026401.4(CUL3);XM_013092099.3(CSNK1D);XM_013092100.3(CSNK1D);XM_013102189.3(PRKACB);XM_013102661.3(CCND1);XM_013103081.2(BTRC);XM_013103082.2(BTRC);XM_013105923.3(CUL3);XM_021269134.2(GLI3);XM_021272024.2(LRP2);XM_021272030.2(LRP2);XM_021272031.2(LRP2);XM_0…	K08959+K08959+K08959+K08959+K06230+K04345+K03869+K08959+K08959+K04345+K04503+K03362+K03362+K03869+K06230+K06233+K06233+K06233+K06233+K06233+K06233+K10523+K04345+K20033+K20033+K16797+K06225+K08439+K08439+K08439+K20020+K03083+K03083+K03083+K10151+K08960+K03347+K06230+K06230+K06231+K19608+K19605+K19605+K19605+K04503+K04503+K00910+K00910+K00910+K06229+K06229+K03362+K03362+K03362+K03362+K10523+K16798+…
Metabolism	Amino acid metabolism	Alanine, aspartate and glutamate metabolism	51	61	0.710116	1.000000e+00	ko00250	XM_005009139.4(ABAT);XM_005017949.4(ADSS);XM_005018309.4(IL4I1);XM_005023096.4(ASPA);XM_005023097.4(ASPA);XM_005026588.4(NIT2);XM_005029577.4(LOC101790444);XM_013092635.3(ABAT);XM_013093168.3(PPAT);XM_013103012.3(ASPA);XM_013103013.3(ASPA);XM_013108534.3(LOC101790444);XM_021273898.2(CPS1);XM_021273910.2(CPS1);XM_021274871.2(ASPA);XM_021278698.2(LOC101790444);XM_021278700.2(LOC101790444);XM_027443…	K13524+K01939+K03334+K01437+K01437+K13566+K14592+K13524+K00764+K01437+K01437+K14592+K01948+K01948+K01437+K14592+K14592+K00294+K00827+K18310+K00139+K01580+K01953+K01953+K01939+K00272+K18309+K18309+K00764+K01939+K00261+K14454+K01425+K01580+K01580+K01580+K01580+K01915+K13566+K13566+K14455+K14592+K00814+K00820+K13524+K13524+K01940+K01915+K01915+K01915+K01755
Metabolism	Carbohydrate metabolism	Propanoate metabolism	34	41	0.74377	1.000000e+00	ko00640	XM_005009139.4(ABAT);XM_013092635.3(ABAT);XM_013099359.3(EHHADH);XM_013100193.3(MLYCD);XM_027442829.1(ACSS2);XM_027442830.1(ACSS2);XM_027442831.1(ACSS2);XM_027443676.1(PCCA);XM_027443682.1(PCCA);XM_027449997.1(LDHB);XM_027451335.1(ACSS3);XM_027451341.1(ACSS3);XM_027451346.1(ACSS3);XM_027453549.1(ACSS1);XM_027454577.1(ECHDC1);XM_027455202.1(HADHA);XM_027455769.1(SUCLG1);XM_027459013.1(DLD);XM_0274…	K13524+K13524+K07514+K01578+K01895+K01895+K01895+K01965+K01965+K00016+K01908+K01908+K01908+K01895+K18426+K07515+K01899+K00382+K00016+K00140+K05605+K09699+K07514+K07514+K01966+K01966+K01966+K01966+K05606+K01900+K13524+K13524+K01900+K11262
Metabolism	Carbohydrate metabolism	Fructose and mannose metabolism	41	50	0.801144	1.000000e+00	ko00051	XM_005009086.4(LOC101794283);XM_005015381.4(ALDOB);XM_005017240.2(LOC101802994);XM_005025776.4(PFKFB3);XM_005025777.4(PFKFB3);XM_013092011.3(LOC101794283);XM_021266831.2(LOC101794283);XM_021270706.2(LOC101804261);XM_027444763.1(PFKFB2);XM_027444764.1(PFKFB2);XM_027444765.1(PFKFB2);XM_027444766.1(PFKFB2);XM_027444767.1(PFKFB2);XM_027449912.1(TIGAR);XM_027450472.1(PFKP);XM_027450473.1(PFKP);XM_0274…	K00844+K01623+K03841+K01103+K01103+K00844+K00844+K03841+K19029+K19029+K19029+K19029+K19029+K14634+K00850+K00850+K00850+K00850+K01711+K17497+K00844+K01103+K01103+K00976+K00976+K00011+K00011+K05305+K01809+K00008+K00008+K00008+K19030+K19030+K19030+K19030+K19030+K19030+K00966+K17497+K01623
Environmental Information Processing	Signaling molecules and interaction	Cytokine-cytokine receptor interaction	258	309	0.821545	1.000000e+00	ko04060	NM_001310347.1(GHR);NM_001310362.1(AMH);NM_001310368.1(IL10);NM_001310372.1(PRL);NM_001310388.1(IL2RG);NM_001310411.1(IL10RB);NM_001310420.1(IL8);NM_001310806.1(LOC101795199);NM_001310813.1(LOC101802909);NM_001310816.1(LOC101789606);XM_005008807.4(TNFRSF18);XM_005008867.4(FASLG);XM_005008868.4(LOC101802072);XM_005009332.4(IL17B);XM_005010229.4(LOC101793812);XM_005010230.4(LOC101794111);XM_0050104…	K05080+K04665+K05443+K05439+K05070+K05135+K10030+K05494+K12964+K05068+K05154+K04389+K05479+K05490+K05066+K05066+K16621+K05497+K02582+K02582+K02582+K05414+K04387+K04386+K04386+K05172+K05172+K05171+K05171+K05171+K05171+K05171+K05171+K04667+K12964+K05069+K04738+K04738+K04183+K04193+K04671+K04183+K05072+K05148+K05071+K05075+K05075+K05075+K05075+K05075+K05073+K04181+K05067+K05141+K04186+K05503+K05478+…
Metabolism	Metabolism of cofactors and vitamins	Ubiquinone and other terpenoid-quinone biosynthesis	8	10	0.824499	1.000000e+00	ko00130	XM_005028790.4(TAT);XM_027454807.1(COQ3);XM_027456904.1(COQ2);XM_027466162.1(TAT);XM_027466610.1(NQO1);XM_027469662.1(HPD);XM_027469996.1(COQ5);XM_027472270.1(VKORC1L1)	K00815+K00591+K06125+K00815+K00355+K00457+K06127+K05357
Cellular Processes	Transport and catabolism	Phagosome	175	211	0.845198	1.000000e+00	ko04145	NM_001310413.1(TLR4);NM_001310421.1(ACTB);NM_001310830.1(PLA2R1);XM_005009571.4(STX7);XM_005009937.4(TUBA8);XM_005009992.4(LOC101798784);XM_005010394.4(TUBB1);XM_005011032.4(LOC101798056);XM_005012544.4(COLEC11);XM_005012545.4(COLEC11);XM_005013176.4(LOC101801190);XM_005015757.4(SFTPA);XM_005015861.4(LOC101801315);XM_005015993.4(NCF4);XM_005016710.4(CD36);XM_005016712.4(CD36);XM_005016737.4(ATP6V…	K10160+K05692+K06560+K08488+K07374+K04391+K07375+K05692+K10066+K10066+K06560+K10067+K10789+K08012+K06259+K06259+K02146+K00921+K06588+K08011+K10413+K02154+K01368+K02152+K13884+K21421+K10789+K10789+K10789+K08488+K00921+K01365+K08057+K08057+K13884+K02148+K02148+K02148+K10789+K10789+K10789+K10789+K10789+K08012+K08488+K06259+K04392+K02154+K05719+K07887+K02147+K13813+K06528+K07898+K07898+K06560+K06560+…
Metabolism	Carbohydrate metabolism	Citrate cycle (TCA cycle)	29	36	0.845397	1.000000e+00	ko00020	XM_005016820.4(IDH1);XM_021276483.1(PCK1);XM_027444365.1(SDHD);XM_027445185.1(ACLY);XM_027445186.1(ACLY);XM_027445187.1(ACLY);XM_027446128.1(ACO1);XM_027446129.1(ACO1);XM_027448327.1(PDHA1);XM_027448330.1(PDHA1);XM_027451817.1(SDHA);XM_027453430.1(MDH1);XM_027453979.1(ACO2);XM_027453985.1(ACO2);XM_027455769.1(SUCLG1);XM_027459013.1(DLD);XM_027460377.1(OGDHL);XM_027460378.1(OGDHL);XM_027460379.1(O…	K00031+K01596+K00237+K01648+K01648+K01648+K01681+K01681+K00161+K00161+K00234+K00025+K01681+K01681+K01899+K00382+K00164+K00164+K00164+K00164+K00164+K00164+K00031+K00031+K00030+K00030+K01900+K00162+K01900
Metabolism	Energy metabolism	Nitrogen metabolism	24	30	0.853959	1.000000e+00	ko00910	XM_005009129.4(LOC101801612);XM_005009438.4(CA5A);XM_005014383.4(CA4);XM_005020021.4(CA7);XM_005027988.4(CA12);XM_013096806.3(LOC101802744);XM_013107289.3(CA12);XM_021273898.2(CPS1);XM_021273910.2(CPS1);XM_027452276.1(CA8);XM_027452277.1(CA8);XM_027452278.1(CA8);XM_027452428.1(LOC101801043);XM_027452429.1(LOC101801043);XM_027452430.1(LOC101802933);XM_027452431.1(LOC101802933);XM_027452432.1(LOC10…	K01672+K01672+K18246+K01672+K01672+K18245+K01672+K01948+K01948+K01672+K01672+K01672+K01672+K01672+K01672+K01672+K18245+K00261+K01915+K01672+K01672+K01915+K01915+K01915
Metabolism	Carbohydrate metabolism	Starch and sucrose metabolism	47	58	0.85755	1.000000e+00	ko00500	XM_005009086.4(LOC101794283);XM_005018174.4(UGP2);XM_013092011.3(LOC101794283);XM_013098929.3(G6PC2);XM_013098930.3(G6PC2);XM_013098931.3(G6PC2);XM_013098933.3(G6PC2);XM_013101543.3(GANC);XM_013102945.3(GYS2);XM_013102947.3(GYS2);XM_021266831.2(LOC101794283);XM_021277125.2(GYG2);XM_021277137.2(GYG2);XM_027443820.1(LOC101792137);XM_027443821.1(LOC101792137);XM_027445511.1(G6PC);XM_027447303.1(GYG2…	K00844+K00963+K00844+K01084+K01084+K01084+K01084+K12317+K00693+K00693+K00844+K00750+K00750+K05349+K05349+K01084+K00750+K00750+K00750+K00750+K00750+K00750+K00700+K00700+K00700+K00688+K01513+K15779+K00688+K12317+K12317+K00844+K01084+K01196+K01196+K01196+K01835+K01835+K01835+K00750+K00750+K00750+K00750+K00750+K12047+K11809+K01810
Metabolism	Energy metabolism	Sulfur metabolism	11	14	0.857938	1.000000e+00	ko00920	XM_005015986.4(LOC101793338);XM_005019823.4(PAPSS1);XM_021269882.2(LOC101793338);XM_027450192.1(LOC101793338);XM_027450195.1(LOC101793338);XM_027450196.1(LOC101793338);XM_027452263.1(IMPAD1);XM_027453126.1(BPNT1);XM_027460419.1(PAPSS2);XM_027460420.1(PAPSS2);XM_027467050.1(SQOR)	K01011+K13811+K01011+K01011+K01011+K01011+K15759+K01082+K13811+K13811+K22470
Human Diseases	Infectious diseases	Salmonella infection	116	141	0.861847	1.000000e+00	ko05132	NM_001310413.1(TLR4);NM_001310420.1(IL8);NM_001310421.1(ACTB);NM_001310807.3(MAPK1);NM_001310813.1(LOC101802909);NM_001310832.1(MYD88);XM_005009992.4(LOC101798784);XM_005011032.4(LOC101798056);XM_005015484.4(TLR5);XM_005015485.4(TLR5);XM_005015859.4(LOC101800938);XM_005020730.4(DYNC1H1);XM_005022684.4(PKN3);XM_005023469.3(MAPK13);XM_013093223.3(LOC106014932);XM_013093400.3(PFN4);XM_013100163.3(AR…	K10160+K10030+K05692+K04371+K12964+K04729+K04391+K05692+K10168+K10168+K12964+K10413+K06071+K04441+K10030+K05759+K05757+K10407+K10407+K05759+K05759+K04392+K13241+K05701+K04440+K10407+K15348+K15348+K15348+K15348+K15348+K15348+K15348+K04441+K07898+K07898+K01370+K01370+K01370+K04393+K04393+K05133+K10415+K10415+K10415+K10415+K10415+K10415+K10415+K10415+K10415+K05405+K10416+K04514+K10168+K10168+K10168+…
Environmental Information Processing	Signaling molecules and interaction	Neuroactive ligand-receptor interaction	543	649	0.876795	1.000000e+00	ko04080	NM_001310347.1(GHR);NM_001310352.1(FSHB);NM_001310360.2(GRIN1);NM_001310372.1(PRL);XM_005008824.4(LOC101794174);XM_005009163.4(LOC101791078);XM_005009180.4(HCRTR2);XM_005009311.4(ADRA1B);XM_005009687.4(EDNRB);XM_005009771.4(CHRM5);XM_005010002.4(LOC101800857);XM_005010018.4(NMBR);XM_005010118.4(ADRA1D);XM_005010291.4(PTGFR);XM_005010292.3(PTGFR);XM_005010340.4(NMUR1);XM_005010343.4(HTR2B);XM_0050…	K05080+K05250+K05208+K05439+K04273+K04231+K04239+K04136+K04198+K04133+K04142+K04168+K04137+K04262+K04262+K05052+K04157+K04201+K08386+K04605+K05184+K04235+K04235+K04227+K04229+K04247+K05210+K05190+K04579+K04210+K08522+K04153+K04268+K04249+K04249+K04249+K04249+K04169+K04197+K05194+K05194+K01315+K04232+K04219+K04219+K04241+K04140+K04202+K05200+K05200+K05200+K04270+K04157+K04153+K04153+K04203+K04320+…
Environmental Information Processing	Signaling molecules and interaction	ECM-receptor interaction	165	200	0.877603	1.000000e+00	ko04512	XM_005011315.4(CD44);XM_005011316.4(CD44);XM_005011322.4(CD44);XM_005012779.4(SPP1);XM_005015615.4(GP1BA);XM_005016082.4(CHAD);XM_005016083.4(CHAD);XM_005016710.4(CD36);XM_005016712.4(CD36);XM_005017543.4(ITGB5);XM_005022357.4(TNC);XM_005022359.4(TNC);XM_005022360.4(TNC);XM_005022361.4(TNC);XM_005023887.3(SDC4);XM_005024743.4(COL6A2);XM_005024744.4(COL6A2);XM_005024745.4(COL6A1);XM_005027075.4(CO…	K06256+K06256+K06256+K06250+K06261+K06248+K06248+K06259+K06259+K06588+K06252+K06252+K06252+K06252+K16338+K06238+K06238+K06238+K06238+K06525+K06261+K06261+K06261+K06261+K06485+K06252+K06252+K06589+K06238+K06253+K06261+K06259+K05719+K06254+K06255+K08131+K06237+K06237+K06244+K06244+K06244+K06244+K06244+K06244+K06244+K06476+K06493+K06493+K06480+K06258+K06266+K06266+K06266+K06266+K06266+K06266+K06266+…
Metabolism	Amino acid metabolism	Glycine, serine and threonine metabolism	45	56	0.882832	1.000000e+00	ko00260	NM_001310367.1(GLDC);XM_005019060.4(CHDH);XM_005019063.4(CHDH);XM_013096032.3(LOC101802992);XM_013096033.3(LOC101802992);XM_013100082.2(LOC101802407);XM_027445434.1(LOC101792066);XM_027445490.1(SHMT2);XM_027446170.1(GRHPR);XM_027446181.1(DMGDH);XM_027446293.1(AGXT2);XM_027446497.1(PSAT1);XM_027448712.1(LOC101798015);XM_027448717.1(LOC101798015);XM_027448719.1(LOC101797717);XM_027448722.1(LOC10179…	K00281+K00108+K00108+K01754+K01754+K00544+K00276+K00600+K00049+K00315+K00827+K00831+K01697+K01697+K01697+K01697+K01697+K00274+K00274+K15789+K15789+K00382+K01754+K01758+K01837+K01837+K00613+K02437+K00108+K00108+K11529+K11529+K11529+K11529+K11529+K11529+K11529+K11529+K11529+K11529+K00600+K00600+K00314+K00542+K00542
Metabolism	Glycan biosynthesis and metabolism	Other glycan degradation	31	39	0.886336	1.000000e+00	ko00511	XM_005017920.4(HEXD);XM_027446615.1(GBA2);XM_027448050.1(LOC101800142);XM_027451494.1(GLB1);XM_027454422.1(FUCA2);XM_027455994.1(MANBA);XM_027455995.1(MANBA);XM_027455996.1(MANBA);XM_027455997.1(MANBA);XM_027455998.1(MANBA);XM_027455999.1(MANBA);XM_027456000.1(MANBA);XM_027456001.1(MANBA);XM_027456002.1(MANBA);XM_027456003.1(MANBA);XM_027456004.1(MANBA);XM_027456005.1(MANBA);XM_027456400.1(AGA);X…	K14459+K17108+K17108+K12309+K01206+K01192+K01192+K01192+K01192+K01192+K01192+K01192+K01192+K01192+K01192+K01192+K01192+K01444+K01444+K01444+K12357+K12357+K12357+K12357+K12357+K12357+K01191+K01191+K01191+K12373+K14459
Genetic Information Processing	Translation	Aminoacyl-tRNA biosynthesis	54	67	0.887308	1.000000e+00	ko00970	XM_005020187.3(YARS2);XM_005026715.4(GATC);XM_021276421.2(IARS);XM_027443763.1(YARS);XM_027444245.1(CARS2);XM_027444851.1(SARS);XM_027445432.1(MARS);XM_027447171.1(NARS);XM_027449709.1(WARS2);XM_027450150.1(LARS2);XM_027451611.1(FARS2);XM_027451612.1(FARS2);XM_027451613.1(FARS2);XM_027451614.1(FARS2);XM_027451615.1(FARS2);XM_027451616.1(FARS2);XM_027452875.1(GARS);XM_027453125.1(IARS2);XM_0274531…	K01866+K02435+K01870+K01866+K01883+K01875+K01874+K01893+K01867+K01869+K01889+K01889+K01889+K01889+K01889+K01889+K01880+K01870+K14163+K14163+K14163+K14163+K14163+K14163+K14163+K01872+K02433+K02433+K01887+K02434+K03341+K01867+K01867+K01883+K01883+K10837+K22503+K01876+K01876+K01890+K01874+K00604+K04567+K04567+K01872+K01893+K01893+K01893+K01893+K01868+K01870+K01886+K01869+K01885
Metabolism	Biosynthesis of other secondary metabolites	Caffeine metabolism	6	8	0.897583	1.000000e+00	ko00232	XM_005020161.4(LOC101791461);XM_005020162.4(LOC101791654);XM_013100186.3(LOC101791461);XM_013101903.3(XDH);XM_021272865.2(LOC101791461);XM_021274331.2(LOC101797537)	K00622+K00622+K00622+K00106+K00622+K00365
Environmental Information Processing	Signal transduction	Calcium signaling pathway	497	596	0.903962	1.000000e+00	ko04020	NM_001310360.2(GRIN1);XM_005009311.4(ADRA1B);XM_005009687.4(EDNRB);XM_005009771.4(CHRM5);XM_005010002.4(LOC101800857);XM_005010118.4(ADRA1D);XM_005010291.4(PTGFR);XM_005010292.3(PTGFR);XM_005010343.4(HTR2B);XM_005010397.4(GNAS);XM_005010629.4(ORAI2);XM_005011744.4(AVPR1B);XM_005012067.3(OXTR);XM_005012711.4(PDGFRA);XM_005012712.4(PDGFRA);XM_005014000.4(PDE1C);XM_005014001.4(PDE1C);XM_005014211.4(…	K05208+K04136+K04198+K04133+K04142+K04137+K04262+K04262+K04157+K04632+K16057+K04227+K04229+K04363+K04363+K13755+K13755+K04169+K04197+K05869+K15040+K05853+K04157+K05858+K05858+K05858+K18196+K04194+K04958+K04958+K03916+K03916+K03915+K04130+K08047+K04345+K04282+K02183+K04959+K04959+K04959+K05219+K04267+K04266+K04266+K04266+K04266+K04266+K04266+K04266+K04131+K00907+K00907+K00907+K00907+K00907+K04279+…
Genetic Information Processing	Folding, sorting and degradation	Sulfur relay system	9	12	0.910855	1.000000e+00	ko04122	XM_005015986.4(LOC101793338);XM_021269882.2(LOC101793338);XM_027442905.1(NFS1);XM_027446736.1(LOC101801359);XM_027450192.1(LOC101793338);XM_027450195.1(LOC101793338);XM_027450196.1(LOC101793338);XM_027465809.1(CTU2);XM_027473051.1(MOCS3)	K01011+K01011+K04487+K03635+K01011+K01011+K01011+K14169+K11996
Organismal Systems	Immune system	Intestinal immune network for IgA production	29	37	0.912836	1.000000e+00	ko04672	NM_001310368.1(IL10);XM_005012419.4(AICDA);XM_005016832.4(LOC101803429);XM_005017637.3(CD80);XM_005023775.4(CD40LG);XM_005026207.4(MAP3K14);XM_005030959.4(IL15);XM_013096942.3(CD28);XM_013098425.3(TNFRSF17);XM_013099438.2(TNFRSF13B);XM_013109782.2(IL15);XM_013109783.3(IL15);XM_021266954.2(PIGR);XM_021267448.2(AICDA);XM_021270307.2(CCR9);XM_021270308.2(CCR9);XM_021270309.2(CCR9);XM_021271607.2(TNF…	K05443+K10989+K06713+K05412+K03161+K04466+K05433+K06470+K05153+K05150+K05433+K05433+K13073+K10989+K04184+K04184+K04184+K05153+K05153+K05153+K03160+K04466+K06710+K05413+K05405+K10031+K06483+K04189+K05150
Metabolism	Amino acid metabolism	Valine, leucine and isoleucine degradation	56	70	0.913058	1.000000e+00	ko00280	XM_005009139.4(ABAT);XM_005018309.4(IL4I1);XM_005021396.3(ACAA2);XM_005023026.3(BCAT1);XM_013092635.3(ABAT);XM_013099359.3(EHHADH);XM_021274899.2(ACADSB);XM_021274900.2(ACADSB);XM_021274901.2(ACADSB);XM_027443676.1(PCCA);XM_027443682.1(PCCA);XM_027444147.1(ACAD8);XM_027444148.1(ACAD8);XM_027446106.1(LOC101794495);XM_027446293.1(AGXT2);XM_027446375.1(MCCC2);XM_027446654.1(OXCT1);XM_027447018.1(HMG…	K13524+K03334+K07508+K00826+K13524+K07514+K09478+K09478+K09478+K01965+K01965+K11538+K11538+K05607+K00827+K01969+K01027+K01641+K00826+K00826+K07513+K00020+K01640+K01640+K01640+K01640+K01640+K01640+K01640+K01640+K07509+K07515+K00253+K00382+K00140+K09478+K00157+K05605+K09699+K00149+K07514+K07514+K01968+K01966+K01966+K01966+K01966+K05606+K18660+K13524+K13524+K01907+K01907+K00248+K00248+K00128
Genetic Information Processing	Transcription	RNA polymerase	24	31	0.922213	1.000000e+00	ko03020	XM_005012103.4(POLR3F);XM_005018536.4(POLR3E);XM_013092632.3(POLR3F);XM_013107678.3(POLR3H);XM_027443677.1(POLR3D);XM_027446102.1(POLR3G);XM_027446103.1(POLR3G);XM_027446104.1(POLR3G);XM_027446171.1(POLR1E);XM_027449729.1(POLR3B);XM_027449737.1(POLR3B);XM_027449743.1(POLR3B);XM_027453542.1(POLR1B);XM_027455734.1(POLR1A);XM_027455890.1(POLR2B);XM_027456373.1(LOC101794354);XM_027459715.1(POLR2L);XM…	K03025+K14721+K03025+K03022+K03026+K03024+K03024+K03024+K03005+K03021+K03021+K03021+K03002+K02999+K03010+K03020+K03007+K03018+K03012+K03011+K03011+K03011+K14721+K03008
Metabolism	Metabolism of terpenoids and polyketides	Terpenoid backbone biosynthesis	19	25	0.934002	1.000000e+00	ko00900	XM_005024168.4(PDSS1);XM_005029037.3(ZMPSTE24);XM_013100356.3(DHDDS);XM_021275466.2(PDSS1);XM_021275467.2(PDSS1);XM_027443413.1(ICMT);XM_027443795.1(ZMPSTE24);XM_027443890.1(DHDDS);XM_027443891.1(DHDDS);XM_027444568.1(PMVK);XM_027444569.1(PMVK);XM_027446070.1(HMGCR);XM_027446071.1(HMGCR);XM_027447018.1(HMGCS1);XM_027447057.1(FNTA);XM_027450467.1(LOC101792434);XM_027453758.1(GGPS1);XM_027454645.1(…	K12504+K06013+K11778+K12504+K12504+K00587+K06013+K11778+K11778+K13273+K13273+K00021+K00021+K01641+K05955+K01823+K00804+K19177+K12505
Metabolism	Global and overview maps	Carbon metabolism	136	168	0.94738	1.000000e+00	ko01200	NM_001310367.1(GLDC);NM_001310404.1(ENO1);XM_005009086.4(LOC101794283);XM_005010822.4(HAO1);XM_005015196.3(PGK1);XM_005015381.4(ALDOB);XM_005015429.4(H6PD);XM_005016820.4(IDH1);XM_005017187.4(PKM);XM_005017240.2(LOC101802994);XM_005026308.4(HAO2);XM_013092011.3(LOC101794283);XM_013096032.3(LOC101802992);XM_013096033.3(LOC101802992);XM_013099359.3(EHHADH);XM_013101210.3(MTHFR);XM_013105844.3(HAO2)…	K00281+K01689+K00844+K11517+K00927+K01623+K13937+K00031+K00873+K03841+K11517+K00844+K01754+K01754+K07514+K00297+K11517+K00844+K03841+K01053+K01053+K01948+K01948+K11517+K11517+K01895+K01895+K01895+K01689+K01689+K00297+K00297+K00297+K13937+K13937+K00033+K01965+K01965+K00237+K01057+K00600+K00027+K00027+K00027+K00027+K00027+K01681+K01681+K00831+K00851+K01053+K01053+K01053+K01053+K00948+K00948+K00161+…
Genetic Information Processing	Replication and repair	DNA replication	32	42	0.961303	1.000000e+00	ko03030	NM_001310384.1(RFC1);XM_005009107.3(DNA2);XM_005012542.4(RNASEH1);XM_013092104.3(DNA2);XM_013097443.3(POLE2);XM_021266904.2(DNA2);XM_027443732.1(RPA2);XM_027445959.1(RFC2);XM_027449032.1(POLA1);XM_027449034.1(POLA1);XM_027450019.1(MCM5);XM_027450849.1(RPA3);XM_027455067.1(PRIM2);XM_027455369.1(MCM3);XM_027455581.1(RFC1);XM_027455582.1(RFC1);XM_027455583.1(RFC1);XM_027459010.1(FEN1);XM_027459011.1…	K10754+K10742+K03469+K10742+K02325+K10742+K10739+K10755+K02320+K02320+K02209+K10740+K02685+K02541+K10754+K10754+K10754+K04799+K04799+K02325+K02542+K03504+K03504+K02540+K02540+K10756+K02324+K10756+K02326+K10744+K10744+K10744
Metabolism	Amino acid metabolism	Arginine biosynthesis	27	36	0.967382	1.000000e+00	ko00220	XM_005014311.4(OTC);XM_021273371.2(NOS2);XM_021273898.2(CPS1);XM_021273910.2(CPS1);XM_027457983.1(ARG2);XM_027460009.1(GLUD1);XM_027460734.1(GOT1);XM_027460936.1(GLS);XM_027462385.1(GLUL);XM_027466377.1(GOT2);XM_027467214.1(GPT2);XM_027467923.1(LOC101803141);XM_027467924.1(LOC101803141);XM_027469785.1(NOS1);XM_027469786.1(NOS1);XM_027469787.1(NOS1);XM_027469788.1(NOS1);XM_027469789.1(NOS1);XM_027…	K00611+K13241+K01948+K01948+K01476+K00261+K14454+K01425+K01915+K14455+K00814+K14677+K14677+K13240+K13240+K13240+K13240+K13240+K13240+K13240+K13240+K01940+K01915+K01915+K01915+K01755+K13241
Metabolism	Metabolism of other amino acids	beta-Alanine metabolism	39	51	0.96801	1.000000e+00	ko00410	XM_005009139.4(ABAT);XM_005011090.4(ALDH1A3);XM_013092635.3(ABAT);XM_013099359.3(EHHADH);XM_013100193.3(MLYCD);XM_021279001.2(SMS);XM_027443439.1(SRM);XM_027445434.1(LOC101792066);XM_027449066.1(SMS);XM_027450617.1(GAD2);XM_027451099.1(GADL1);XM_027451890.1(CNDP1);XM_027451892.1(CNDP1);XM_027451893.1(CNDP1);XM_027451894.1(CNDP1);XM_027451895.1(CNDP1);XM_027451896.1(CNDP2);XM_027452585.1(DPYS);XM_…	K13524+K00129+K13524+K07514+K01578+K00802+K00797+K00276+K00802+K01580+K18966+K05604+K05604+K05604+K05604+K05604+K08660+K01464+K01464+K07515+K00129+K00129+K00129+K00129+K00129+K00140+K01580+K01580+K01580+K01580+K05605+K00207+K00149+K07514+K07514+K13524+K13524+K01431+K00128
Genetic Information Processing	Replication and repair	Nucleotide excision repair	50	65	0.974439	1.000000e+00	ko03420	NM_001310384.1(RFC1);XM_005028410.4(GTF2H1);XM_005028411.3(GTF2H1);XM_005028641.4(LOC101794451);XM_013097443.3(POLE2);XM_013100485.3(ERCC8);XM_013100559.3(ERCC8);XM_013100598.3(ERCC8);XM_021267117.2(LOC101794531);XM_021269354.2(MNAT1);XM_021273394.2(ERCC8);XM_021274229.2(CUL4B);XM_021278030.2(GTF2H1);XM_027443732.1(RPA2);XM_027444437.1(CUL4A);XM_027445959.1(RFC2);XM_027446056.1(ERCC8);XM_02744605…	K10754+K03141+K03141+K10848+K02325+K10570+K10570+K10570+K10840+K10842+K10570+K10609+K03141+K10739+K10609+K10755+K10570+K10570+K10570+K10570+K02202+K03142+K06634+K10839+K10848+K10740+K03868+K10845+K10754+K10754+K10754+K10610+K03141+K10842+K10842+K02325+K10841+K10843+K10843+K10843+K03504+K03504+K10838+K10848+K03143+K03143+K10756+K02324+K10756+K02326
Genetic Information Processing	Transcription	Basal transcription factors	62	80	0.977091	1.000000e+00	ko03022	XM_005023407.4(TAF8);XM_005028410.4(GTF2H1);XM_005028411.3(GTF2H1);XM_005029265.3(GTF2B);XM_013101826.3(LOC101804644);XM_013108407.3(TBPL2);XM_013108408.3(TBPL2);XM_013108409.3(TBPL2);XM_021269354.2(MNAT1);XM_021274027.2(LOC101804644);XM_021276079.2(GTF2E2);XM_021278030.2(GTF2H1);XM_027443947.1(LOC101790622);XM_027444896.1(TAF11);XM_027445889.1(GTF2I);XM_027445890.1(GTF2I);XM_027445891.1(GTF2I);X…	K14649+K03141+K03141+K03124+K03136+K03120+K03120+K03120+K10842+K03136+K03137+K03141+K03126+K03135+K03121+K03121+K03121+K03121+K03121+K03121+K03121+K03121+K02202+K03142+K06634+K03127+K03136+K03128+K03129+K03129+K03122+K03122+K03122+K03122+K03130+K03130+K03130+K03120+K10845+K03120+K03137+K03122+K03122+K03122+K03141+K10842+K10842+K03130+K14650+K10843+K10843+K10843+K03124+K03132+K03125+K03123+K03143+…
Metabolism	Lipid metabolism	Steroid hormone biosynthesis	45	59	0.977236	1.000000e+00	ko00140	NM_001310351.1(LOC101790267);XM_005011822.4(LOC101796668);XM_005012209.4(LOC101804496);XM_005017168.4(HSD11B1);XM_005017169.4(HSD11B1);XM_005020116.4(LOC101799374);XM_005020118.4(LOC101799374);XM_005020119.3(LOC101799795);XM_005020166.4(HSD17B2);XM_005020195.4(HSD17B3);XM_005024379.4(COMT);XM_005024381.4(COMT);XM_005024382.4(COMT);XM_005024383.4(COMT);XM_005029333.3(SRD5A1);XM_013092291.3(LOC1017…	K00489+K00699+K07414+K15680+K15680+K07424+K07424+K07424+K13368+K10207+K00545+K00545+K00545+K00545+K12343+K00699+K00545+K07434+K15680+K15680+K01131+K01131+K01131+K01131+K01131+K01131+K01131+K00251+K00070+K00070+K00070+K00070+K00070+K07430+K12344+K07410+K12345+K10251+K13373+K07408+K00498+K07408+K00545+K01015+K07413
Human Diseases	Infectious diseases	Herpes simplex infection	222	275	0.982995	1.000000e+00	ko05168	NM_001310380.1(DDX58);NM_001310832.1(MYD88);XM_005008867.4(FASLG);XM_005008887.4(TAB2);XM_005009759.4(EIF2S1);XM_005011329.4(TRAF6);XM_005012715.4(CLOCK);XM_005012716.4(CLOCK);XM_005012717.4(CLOCK);XM_005012718.4(CLOCK);XM_005013340.3(LOC101798847);XM_005014787.4(TRAF2);XM_005020702.4(TRAF3);XM_005022778.4(FADD);XM_005024246.4(PER3);XM_005028302.4(TAB1);XM_005030494.4(CASP3);XM_005030959.4(IL15);…	K12646+K04729+K04389+K04404+K03237+K03175+K02223+K02223+K02223+K02223+K05414+K03173+K03174+K02373+K21945+K04403+K02187+K05433+K04696+K08738+K08860+K21945+K03120+K03120+K03120+K05433+K05433+K11838+K05425+K05425+K04398+K03173+K04404+K03172+K04440+K02633+K02187+K07293+K07209+K12893+K06081+K15409+K07211+K07211+K07211+K07211+K07211+K07211+K07211+K15414+K03121+K03121+K03121+K03121+K03121+K03121+K03121+…
Metabolism	Carbohydrate metabolism	Butanoate metabolism	43	58	0.99138	1.000000e+00	ko00650	XM_005009139.4(ABAT);XM_005018495.4(LOC101792898);XM_005018505.4(LOC101793832);XM_005018506.4(LOC101793832);XM_013092635.3(ABAT);XM_013098477.3(LOC101793832);XM_013098479.3(LOC101793832);XM_013099359.3(EHHADH);XM_021271641.2(LOC101792898);XM_021271643.2(LOC101793210);XM_027446654.1(OXCT1);XM_027447018.1(HMGCS1);XM_027450124.1(ALDH5A1);XM_027450617.1(GAD2);XM_027455083.1(HMGCLL1);XM_027455084.1(HM…	K13524+K01896+K01896+K01896+K13524+K01896+K01896+K07514+K01896+K01896+K01027+K01641+K00139+K01580+K01640+K01640+K01640+K01640+K01640+K01640+K01640+K01640+K07515+K00019+K00019+K00109+K01580+K01580+K01580+K01580+K07514+K07514+K00019+K01896+K01896+K01896+K01896+K13524+K13524+K01907+K01907+K00248+K00248
Cellular Processes	Cellular community - eukaryotes	Gap junction	192	241	0.992369	1.000000e+00	ko04540	NM_001310807.3(MAPK1);XM_005009786.4(GJD2);XM_005009937.4(TUBA8);XM_005010343.4(HTR2B);XM_005010394.4(TUBB1);XM_005010397.4(GNAS);XM_005011557.4(CSNK1D);XM_005011558.4(CSNK1D);XM_005011559.4(CSNK1D);XM_005011561.4(CSNK1D);XM_005011774.4(NRAS);XM_005011998.4(GRB2);XM_005012711.4(PDGFRA);XM_005012712.4(PDGFRA);XM_005016548.4(GUCY1A1);XM_005016597.4(HTR2C);XM_005016715.4(LOC101797591);XM_005017369.4…	K04371+K07373+K07374+K04157+K07375+K04632+K08959+K08959+K08959+K08959+K07828+K04364+K04363+K04363+K12318+K04157+K04630+K07372+K05858+K05858+K05858+K04357+K04958+K04958+K08047+K04345+K04959+K04959+K04959+K04420+K08959+K08959+K04157+K04157+K04157+K04157+K04157+K04157+K04157+K04157+K04157+K04157+K04157+K04357+K04357+K04958+K08047+K08047+K04345+K04959+K04959+K05858+K05858+K04145+K04145+K04363+K08041+…
Metabolism	Lipid metabolism	Synthesis and degradation of ketone bodies	13	20	0.994513	1.000000e+00	ko00072	XM_027446654.1(OXCT1);XM_027447018.1(HMGCS1);XM_027455083.1(HMGCLL1);XM_027455084.1(HMGCLL1);XM_027455085.1(HMGCLL1);XM_027455086.1(HMGCLL1);XM_027455087.1(HMGCLL1);XM_027455088.1(HMGCLL1);XM_027455089.1(HMGCLL1);XM_027455091.1(HMGCLL1);XM_027455991.1(BDH2);XM_027455992.1(BDH2);XM_027464773.1(LOC101797047)	K01027+K01641+K01640+K01640+K01640+K01640+K01640+K01640+K01640+K01640+K00019+K00019+K00019
Genetic Information Processing	Replication and repair	Mismatch repair	16	24	0.994597	1.000000e+00	ko03430	NM_001310384.1(RFC1);XM_005030091.4(MLH1);XM_027443732.1(RPA2);XM_027445959.1(RFC2);XM_027446194.1(MSH3);XM_027450849.1(RPA3);XM_027451459.1(MLH1);XM_027453619.1(MSH2);XM_027455581.1(RFC1);XM_027455582.1(RFC1);XM_027455583.1(RFC1);XM_027462151.1(POLD3);XM_027462157.1(POLD3);XM_027469301.1(PMS2);XM_027469799.1(RFC5);XM_027470189.1(RFC3)	K10754+K08734+K10739+K10755+K08736+K10740+K08734+K08735+K10754+K10754+K10754+K03504+K03504+K10858+K10756+K10756
Metabolism	Metabolism of cofactors and vitamins	Porphyrin and chlorophyll metabolism	33	46	0.994637	1.000000e+00	ko00860	NM_001310378.1(BLVRA);XM_005011822.4(LOC101796668);XM_005015345.4(HMOX1);XM_005022253.3(UROS);XM_005023622.4(CP);XM_005023623.4(CP);XM_013092291.3(LOC101796668);XM_013095220.3(BLVRA);XM_027444343.1(HMBS);XM_027446905.1(FXN);XM_027446906.1(FXN);XM_027447172.1(FECH);XM_027447173.1(FECH);XM_027449557.1(CPOX);XM_027453127.1(EPRS);XM_027453128.1(EPRS);XM_027453129.1(EPRS);XM_027453130.1(EPRS);XM_02745…	K00214+K00699+K00510+K01719+K13624+K13624+K00699+K00214+K01749+K19054+K19054+K01772+K01772+K00228+K14163+K14163+K14163+K14163+K14163+K14163+K14163+K01719+K01719+K01719+K01719+K01719+K01719+K01719+K01764+K01599+K01885+K01698+K02257
Metabolism	Carbohydrate metabolism	Galactose metabolism	32	45	0.995693	1.000000e+00	ko00052	XM_005009086.4(LOC101794283);XM_005018174.4(UGP2);XM_013092011.3(LOC101794283);XM_013098929.3(G6PC2);XM_013098930.3(G6PC2);XM_013098931.3(G6PC2);XM_013098933.3(G6PC2);XM_013100346.3(LCT);XM_013101543.3(GANC);XM_021266831.2(LOC101794283);XM_021272952.2(LCT);XM_027445511.1(G6PC);XM_027446273.1(B4GALT1);XM_027450472.1(PFKP);XM_027450473.1(PFKP);XM_027450474.1(PFKP);XM_027450475.1(PFKP);XM_027451494.…	K00844+K00963+K00844+K01084+K01084+K01084+K01084+K01229+K12317+K00844+K01229+K01084+K07966+K00850+K00850+K00850+K00850+K12309+K01785+K15779+K12317+K12317+K00844+K01229+K01084+K01835+K01835+K01835+K00011+K00011+K12047+K01189
Cellular Processes	Cellular community - eukaryotes	Adherens junction	278	347	0.996202	1.000000e+00	ko04520	NM_001310408.1(CTNNB1);NM_001310421.1(ACTB);NM_001310807.3(MAPK1);XM_005009387.4(YES1);XM_005010199.4(SNAI2);XM_005011032.4(LOC101798056);XM_005012902.4(LOC101798663);XM_005015967.4(RAC2);XM_005021024.2(NLK);XM_005022322.4(SSX2IP);XM_005030067.4(SMAD3);XM_005030137.4(FYN);XM_005030138.4(FYN);XM_005030139.4(FYN);XM_013092173.3(CTNNA3);XM_013092195.3(CTNNA3);XM_013092210.3(CTNNA3);XM_013092266.3(CT…	K02105+K05692+K04371+K05705+K05706+K05692+K04513+K07860+K04468+K06085+K04500+K05703+K05703+K05703+K05691+K05691+K05691+K05691+K05697+K06085+K06085+K05696+K05696+K05703+K05693+K06086+K06086+K06086+K06086+K06086+K06086+K06086+K06086+K06086+K06086+K06086+K06086+K06086+K04392+K06085+K05691+K05701+K04490+K04490+K04490+K06081+K04500+K04500+K04500+K04500+K04500+K04500+K04500+K04501+K04393+K04393+K04500+…
Genetic Information Processing	Folding, sorting and degradation	RNA degradation	107	139	0.996511	1.000000e+00	ko03018	NM_001310404.1(ENO1);XM_005010217.4(DCP1B);XM_005013293.4(EXOSC2);XM_005018347.4(EXOSC8);XM_005024545.4(CNOT4);XM_005025110.4(LSM3);XM_005025131.4(CNOT6L);XM_005025665.4(CNOT1);XM_013096151.3(PNLDC1);XM_013096152.3(PNLDC1);XM_013098002.3(CNOT10);XM_013101108.3(BTG4);XM_013105341.3(CNOT6);XM_013109290.3(LSM4);XM_021271535.2(EXOSC8);XM_021275134.2(DCP1B);XM_021275593.2(CNOT2);XM_021275595.2(CNOT2);…	K01689+K12611+K03679+K12586+K10643+K12622+K12603+K12604+K01148+K01148+K12607+K14443+K12603+K12623+K12586+K12611+K12605+K12605+K12592+K01689+K01689+K12591+K12620+K13126+K12614+K12614+K12614+K14443+K12597+K12597+K12600+K12613+K12613+K01689+K01689+K01689+K03514+K00850+K00850+K00850+K00850+K12589+K12624+K14443+K13126+K13126+K13126+K10643+K10643+K10643+K10643+K10643+K10643+K10643+K12619+K00962+K14443+…
Metabolism	Carbohydrate metabolism	Pyruvate metabolism	40	56	0.997668	1.000000e+00	ko00620	XM_005017187.4(PKM);XM_005018866.4(ACYP2);XM_013098818.3(ACYP2);XM_021275011.2(HAGH);XM_021275116.2(GLO1);XM_021276483.1(PCK1);XM_027442829.1(ACSS2);XM_027442830.1(ACSS2);XM_027442831.1(ACSS2);XM_027446112.1(ME2);XM_027446113.1(ME2);XM_027446114.1(ME2);XM_027446115.1(ME2);XM_027446116.1(ME2);XM_027446170.1(GRHPR);XM_027447104.1(ACOT12);XM_027448327.1(PDHA1);XM_027448330.1(PDHA1);XM_027449997.1(LD…	K00873+K01512+K01512+K01069+K01759+K01596+K01895+K01895+K01895+K00027+K00027+K00027+K00027+K00027+K00049+K01067+K00161+K00161+K00016+K01512+K01512+K01512+K00025+K01895+K01512+K00382+K00016+K00149+K00873+K00873+K00162+K01069+K01069+K01069+K01069+K01069+K01069+K01069+K11262+K00128
Human Diseases	Infectious diseases	Influenza A	197	251	0.998454	1.000000e+00	ko05164	NM_001310380.1(DDX58);NM_001310413.1(TLR4);NM_001310420.1(IL8);NM_001310421.1(ACTB);NM_001310807.3(MAPK1);NM_001310832.1(MYD88);XM_005008867.4(FASLG);XM_005009759.4(EIF2S1);XM_005011032.4(LOC101798056);XM_005012312.4(KPNA2);XM_005012314.3(KPNA2);XM_005012325.3(TRIM25);XM_005012529.4(LOC101795759);XM_005013340.3(LOC101798847);XM_005015226.4(NXT2);XM_005015905.4(LOC101794192);XM_005023469.3(MAPK13)…	K12646+K10160+K10030+K05692+K04371+K04729+K04389+K03237+K05692+K15043+K15043+K10652+K02649+K05414+K14285+K01315+K04441+K00922+K05404+K05404+K05404+K15046+K04696+K10652+K10652+K10030+K08738+K04722+K15043+K08860+K00922+K00922+K05404+K04430+K05425+K05425+K02677+K14290+K14290+K04456+K04440+K14754+K09633+K08060+K00922+K00922+K00922+K00922+K09523+K04399+K07209+K09635+K03283+K12653+K12968+K12968+K12968+…
Genetic Information Processing	Translation	Ribosome biogenesis in eukaryotes	70	95	0.998906	1.000000e+00	ko03008	XM_005015226.4(NXT2);XM_005015749.3(BMS1);XM_005016046.3(UTP18);XM_005018500.4(REXO5);XM_005031280.2(RPP25L);XM_013108052.2(RPP40);XM_013108053.3(RPP40);XM_021269481.2(NVL);XM_021270482.2(XPO1);XM_021270483.2(XPO1);XM_027442864.1(EIF6);XM_027446010.1(SBDS);XM_027446365.1(RCL1);XM_027446436.1(UTP15);XM_027446437.1(UTP15);XM_027447073.1(WDR36);XM_027447101.1(AK6);XM_027448843.1(PWP2);XM_027448845.1…	K14285+K14569+K14553+K14570+K14525+K14530+K14530+K14571+K14290+K14290+K03264+K14574+K11108+K14549+K14549+K14554+K18532+K14558+K14558+K14556+K14523+K14530+K03685+K01164+K14571+K12619+K14545+K14546+K14572+K11128+K14575+K14566+K03539+K14565+K14552+K14539+K07562+K11131+K11131+K14567+K14567+K14567+K14285+K14285+K03097+K03097+K03097+K14525+K14538+K14562+K14562+K14562+K14562+K14562+K14562+K14562+K14562+…
Metabolism	Xenobiotics biodegradation and metabolism	Metabolism of xenobiotics by cytochrome P450	35	51	0.99927	1.000000e+00	ko00980	XM_005008920.2(GSTO1);XM_005009197.4(LOC101796851);XM_005009198.4(LOC101796851);XM_005009202.4(LOC101797566);XM_005011090.4(ALDH1A3);XM_005011822.4(LOC101796668);XM_005012881.3(LOC101794661);XM_005015504.4(EPHX1);XM_005015505.4(EPHX1);XM_005017168.4(HSD11B1);XM_005017169.4(HSD11B1);XM_005023530.4(LOC101797125);XM_013092291.3(LOC101796668);XM_013093324.3(LOC101794661);XM_021270648.2(LOC101804020);…	K00799+K00799+K00799+K00799+K00129+K00699+K00079+K01253+K01253+K15680+K15680+K00799+K00699+K00079+K15680+K15303+K15680+K01253+K01253+K07410+K00799+K00129+K00129+K00129+K00129+K00129+K00799+K00799+K00799+K00799+K00799+K07408+K07408+K00799+K00799
Metabolism	Xenobiotics biodegradation and metabolism	Drug metabolism - other enzymes	71	97	0.999333	1.000000e+00	ko00983	NM_001310405.1(LOC101790670);XM_005008920.2(GSTO1);XM_005009197.4(LOC101796851);XM_005009198.4(LOC101796851);XM_005009202.4(LOC101797566);XM_005011822.4(LOC101796668);XM_005015861.4(LOC101801315);XM_005016036.4(LOC101803962);XM_005019985.4(LOC101790670);XM_005019987.4(LOC101790993);XM_005020161.4(LOC101791461);XM_005020162.4(LOC101791654);XM_005023530.4(LOC101797125);XM_005027638.4(UPP2);XM_00502…	K01044+K00799+K00799+K00799+K00799+K00699+K10789+K00940+K01044+K03927+K00622+K00622+K00799+K00757+K00757+K00757+K00757+K00699+K10789+K10789+K10789+K03927+K00622+K00106+K10789+K10789+K10789+K10789+K10789+K00622+K01489+K00940+K00940+K00757+K00757+K10808+K10808+K10808+K10808+K01464+K01464+K00799+K10808+K10808+K00799+K00799+K00799+K00799+K13421+K13421+K00940+K00940+K13800+K00207+K01519+K01519+K00876+…
Metabolism	Metabolism of cofactors and vitamins	Retinol metabolism	36	53	0.999603	1.000000e+00	ko00830	XM_005011822.4(LOC101796668);XM_005011936.4(ALDH1A2);XM_005018267.4(BCO1);XM_005018714.3(PNPLA4);XM_005020116.4(LOC101799374);XM_005020118.4(LOC101799374);XM_005020119.3(LOC101799795);XM_013092291.3(LOC101796668);XM_013100924.2(LRAT);XM_021270891.2(LOC101801511);XM_021270892.2(LOC101801511);XM_021270893.2(LOC101801511);XM_021270894.2(LOC101801511);XM_021273571.2(DHRS3);XM_021273572.2(DHRS3);XM_02…	K00699+K07249+K00515+K11157+K07424+K07424+K07424+K00699+K00678+K17951+K17951+K17951+K17951+K11146+K11146+K11158+K11150+K11146+K11146+K09516+K09516+K07249+K15734+K11151+K11151+K12664+K11153+K11153+K17951+K17951+K00157+K07408+K07408+K00515+K07249+K07413
Metabolism	Carbohydrate metabolism	Ascorbate and aldarate metabolism	12	21	0.999631	1.000000e+00	ko00053	XM_005011822.4(LOC101796668);XM_013092291.3(LOC101796668);XM_021273535.2(LOC101796243);XM_021273536.2(LOC101796243);XM_027446980.1(RGN);XM_027446989.1(RGN);XM_027446992.1(RGN);XM_027446994.1(RGN);XM_027455490.1(LOC101802453);XM_027457228.1(UGDH);XM_027463319.1(ALDH9A1);XM_027472684.1(LOC101792386)	K00699+K00699+K01053+K01053+K01053+K01053+K01053+K01053+K00103+K00012+K00149+K00128
Genetic Information Processing	Folding, sorting and degradation	Protein export	17	28	0.999672	1.000000e+00	ko03060	XM_005026323.3(SRP19);XM_005027653.3(SPCS2);XM_013093579.2(IMMP2L);XM_013093580.3(IMMP2L);XM_021267890.2(IMMP2L);XM_021272286.1(SRP14);XM_027444421.1(SRPRA);XM_027446826.1(SRP19);XM_027453045.1(SRP9);XM_027453693.1(SEC63);XM_027457316.1(IMMP2L);XM_027457323.1(IMMP2L);XM_027460571.1(SEC61A2);XM_027464050.1(SRPRB);XM_027464260.1(SEC62);XM_027468055.1(SEC61A1);XM_027471374.1(SRP68)	K03105+K12947+K09648+K09648+K09648+K03104+K13431+K03105+K03109+K09540+K09648+K09648+K10956+K12272+K12275+K10956+K03107
Metabolism	Metabolism of cofactors and vitamins	Thiamine metabolism	14	24	0.999715	1.000000e+00	ko00730	XM_013093472.3(AK2);XM_027442905.1(NFS1);XM_027443832.1(AK2);XM_027451309.1(TPK1);XM_027451310.1(TPK1);XM_027451311.1(TPK1);XM_027451312.1(TPK1);XM_027454155.1(NTPCR);XM_027455154.1(ACP1);XM_027455155.1(ACP1);XM_027458909.1(AK7);XM_027462400.1(AK4);XM_027463074.1(AK5);XM_027464202.1(ALPI)	K00939+K04487+K00939+K00949+K00949+K00949+K00949+K06928+K14394+K14394+K00939+K00939+K00939+K01077
Metabolism	Amino acid metabolism	Tryptophan metabolism	55	78	0.999739	1.000000e+00	ko00380	XM_005013191.4(KYAT1);XM_005015290.4(HAAO);XM_005016550.4(TDO2);XM_005016551.4(TDO2);XM_005018309.4(IL4I1);XM_005022745.4(DDC);XM_005022746.4(DDC);XM_005028405.4(TPH1);XM_005028406.3(TPH1);XM_005028407.4(TPH1);XM_005029267.4(KYAT3);XM_013099359.3(EHHADH);XM_013102620.3(DDC);XM_021267914.2(KYAT1);XM_021278561.2(KYAT3);XM_027443603.1(IDO2);XM_027447216.1(ASMT);XM_027447221.1(ASMT);XM_027448994.1(LO…	K00816+K00452+K00453+K00453+K03334+K01593+K01593+K00502+K00502+K00502+K00816+K07514+K01593+K00816+K00816+K00463+K00543+K00543+K00274+K00274+K07410+K07515+K00502+K00825+K00825+K03781+K00502+K00164+K00164+K00164+K00164+K00164+K00164+K00157+K00816+K00816+K00816+K00816+K00816+K00816+K00816+K00149+K07514+K07514+K07408+K07408+K00816+K00816+K00816+K00669+K01432+K01432+K01432+K01432+K00128
Genetic Information Processing	Folding, sorting and degradation	Proteasome	24	38	0.999817	1.000000e+00	ko03050	XM_005030200.4(PSMD13);XM_027443819.1(PSMB2);XM_027445254.1(PSMD3);XM_027445344.1(PSMD11);XM_027445595.1(PSME3);XM_027451337.1(PSMA2);XM_027453193.1(PSME4);XM_027453194.1(PSME4);XM_027457736.1(PSMC6);XM_027458157.1(PSMC1);XM_027458628.1(PSMA3);XM_027459392.1(PSMA6);XM_027459457.1(PSMC2);XM_027461421.1(PSMD14);XM_027461422.1(PSMD14);XM_027464001.1(PSMD1);XM_027466474.1(PSMA4);XM_027467749.1(PSMD6)…	K03039+K02734+K03033+K03036+K06698+K02726+K06699+K06699+K03064+K03062+K02727+K02730+K03061+K03030+K03030+K03032+K02728+K03037+K11599+K03035+K02731+K06691+K06691+K06700
Metabolism	Amino acid metabolism	Lysine degradation	109	147	0.999851	1.000000e+00	ko00310	XM_005011275.3(EZH2);XM_005011277.3(EZH2);XM_005021300.4(PLOD1);XM_005027511.4(EHMT1);XM_005027512.4(EHMT1);XM_005027513.4(EHMT1);XM_013091870.2(EZH2);XM_013091871.2(EZH2);XM_013091872.1(EZH2);XM_013095539.3(LOC101790074);XM_013096361.3(NSD2);XM_013096363.3(NSD2);XM_013099359.3(EHHADH);XM_013101233.3(PRDM2);XM_021266740.2(EZH2);XM_021268952.2(KMT5B);XM_021269970.2(NSD2);XM_021277105.1(SETDB1);XM_…	K11430+K11430+K00473+K11420+K11420+K11420+K11430+K11430+K11430+K18494+K11424+K11424+K07514+K11432+K11430+K11429+K11424+K11421+K11420+K11703+K11703+K11432+K11432+K11432+K11432+K11432+K11432+K11432+K11425+K11425+K11425+K11425+K09186+K09186+K09186+K09186+K11421+K11421+K11421+K11421+K11421+K17451+K17451+K20795+K11423+K11430+K18826+K18826+K07515+K11424+K11424+K11424+K11424+K11424+K11424+K11424+K11424+…
Organismal Systems	Circulatory system	Adrenergic signaling in cardiomyocytes	362	459	0.999918	1.000000e+00	ko04261	NM_001310807.3(MAPK1);XM_005009311.4(ADRA1B);XM_005010002.4(LOC101800857);XM_005010118.4(ADRA1D);XM_005010248.4(PIK3CG);XM_005010249.4(PIK3CG);XM_005010250.4(PIK3CG);XM_005010397.4(GNAS);XM_005011360.3(CREM);XM_005013183.4(CACNB2);XM_005016095.4(CACNG1);XM_005016096.4(CACNG5);XM_005016715.4(LOC101797591);XM_005018986.4(RAPGEF4);XM_005019088.4(CACNA2D3);XM_005019168.4(PLCB2);XM_005019169.4(PLCB2);…	K04371+K04136+K04142+K04137+K21289+K21289+K21289+K04632+K09052+K04863+K04866+K04870+K04630+K04351+K04860+K05858+K05858+K05858+K08047+K01540+K01540+K01540+K04345+K04354+K04354+K02183+K12749+K04441+K11583+K11583+K10373+K10373+K10373+K10373+K10373+K10373+K10375+K04445+K04167+K09052+K04863+K04863+K04863+K11584+K11584+K04515+K04351+K04351+K04351+K04351+K04860+K11583+K08047+K08047+K04345+K04354+K11584+…
Metabolism	Glycan biosynthesis and metabolism	Glycosaminoglycan degradation	19	32	0.99992	1.000000e+00	ko00531	XM_005025304.2(HYAL2);XM_005028725.4(GALNS);XM_005029456.4(GNS);XM_021267898.2(SPAM1);XM_027446441.1(IDUA);XM_027446442.1(IDUA);XM_027446693.1(ARSB);XM_027451494.1(GLB1);XM_027456126.1(HGSNAT);XM_027456902.1(HPSE);XM_027456903.1(HPSE);XM_027460729.1(HPSE2);XM_027460730.1(HPSE2);XM_027460731.1(HPSE2);XM_027460732.1(HPSE2);XM_027460733.1(HPSE2);XM_027466364.1(HEXA);XM_027467657.1(HYAL2);XM_02746765…	K01197+K01132+K01137+K01197+K01217+K01217+K01135+K12309+K10532+K07964+K07964+K07965+K07965+K07965+K07965+K07965+K12373+K01197+K01197
Genetic Information Processing	Replication and repair	Homologous recombination	67	96	0.999966	1.000000e+00	ko03440	XM_005009402.4(RBBP8);XM_005010644.3(RAD51D);XM_005012842.4(MRE11);XM_005029693.4(XRCC2);XM_013093296.3(MRE11);XM_013096729.3(BRCC3);XM_021268107.2(ABRAXAS1);XM_021269078.2(RBBP8);XM_021276610.2(ATM);XM_027443732.1(RPA2);XM_027445404.1(BRCA1);XM_027450423.1(XRCC2);XM_027450849.1(RPA3);XM_027451952.1(RBBP8);XM_027451953.1(RBBP8);XM_027451954.1(RBBP8);XM_027451955.1(RBBP8);XM_027451956.1(RBBP8);XM_…	K20773+K10871+K10865+K10879+K10865+K11864+K20774+K20773+K04728+K10739+K10605+K10879+K10740+K20773+K20773+K20773+K20773+K20773+K10867+K10877+K12173+K12173+K12173+K20774+K10869+K10869+K10869+K10869+K10869+K10869+K10869+K10880+K10880+K10880+K10880+K10880+K04482+K10683+K10683+K03504+K03504+K10875+K10873+K10873+K10873+K10873+K10901+K10865+K10865+K10865+K10865+K20775+K20775+K20775+K20775+K20775+K20775+…
Genetic Information Processing	Transcription	Spliceosome	138	186	0.999973	1.000000e+00	ko03040	XM_005013925.4(SNW1);XM_005025110.4(LSM3);XM_005026111.3(DHX8);XM_005029286.4(DDX42);XM_013098623.3(HNRNPM);XM_013099552.3(U2AF1);XM_013107741.2(PRPF38B);XM_013109290.3(LSM4);XM_021279105.2(U2SURP);XM_027443255.1(PPIH);XM_027443256.1(PPIH);XM_027443516.1(SNRNP200);XM_027443759.1(SNRNP40);XM_027443827.1(SRSF4);XM_027444224.1(HSPA8);XM_027445303.1(EFTUD2);XM_027445863.1(DDX42);XM_027445864.1(DDX42)…	K06063+K12622+K12818+K12835+K12887+K12836+K12850+K12623+K12842+K09567+K09567+K12854+K12857+K12893+K03283+K12852+K12835+K12835+K12882+K12886+K12836+K12836+K12836+K12836+K12836+K11087+K12897+K12859+K12859+K12624+K19604+K19604+K11098+K12866+K12888+K12869+K12896+K12896+K12896+K12834+K12834+K12816+K12833+K12833+K12860+K12860+K12862+K12820+K12874+K12874+K12627+K12893+K12893+K12822+K12822+K12822+K12822+…
Organismal Systems	Immune system	Cytosolic DNA-sensing pathway	39	60	0.999976	1.000000e+00	ko04623	NM_001310380.1(DDX58);NM_001310813.1(LOC101802909);XM_005012103.4(POLR3F);XM_005013340.3(LOC101798847);XM_005015859.4(LOC101800938);XM_005018536.4(POLR3E);XM_013092632.3(POLR3F);XM_013107678.3(POLR3H);XM_027443578.1(IKBKB);XM_027443677.1(POLR3D);XM_027444448.1(ADAR);XM_027444449.1(ADAR);XM_027444450.1(ADAR);XM_027445122.1(IKBKE);XM_027445123.1(IKBKE);XM_027445124.1(IKBKE);XM_027445125.1(IKBKE);XM…	K12646+K12964+K03025+K05414+K12964+K14721+K03025+K03022+K07209+K03026+K12968+K12968+K12968+K07211+K07211+K07211+K07211+K07211+K07211+K07211+K01370+K01370+K01370+K03024+K03024+K03024+K03021+K03021+K03021+K05405+K17834+K12648+K12648+K05410+K03020+K04734+K03007+K03018+K14721
Metabolism	Carbohydrate metabolism	Pentose and glucuronate interconversions	24	40	0.999978	1.000000e+00	ko00040	XM_005011822.4(LOC101796668);XM_005018174.4(UGP2);XM_013092291.3(LOC101796668);XM_021273281.2(AKR1A1);XM_021273282.2(AKR1A1);XM_021276886.2(XYLB);XM_027450889.1(ISPD);XM_027457228.1(UGDH);XM_027461395.1(RPE);XM_027463204.1(AKR1A1);XM_027463205.1(AKR1A1);XM_027463206.1(AKR1A1);XM_027463208.1(AKR1A1);XM_027463209.1(AKR1A1);XM_027464240.1(LOC101803476);XM_027464303.1(LOC101803476);XM_027466125.1(SOR…	K00699+K00963+K00699+K00002+K00002+K00854+K21031+K00012+K01783+K00002+K00002+K00002+K00002+K00002+K00011+K00011+K00008+K00008+K00008+K13247+K13247+K13247+K14756+K03331
Metabolism	Xenobiotics biodegradation and metabolism	Drug metabolism - cytochrome P450	30	50	0.999997	1.000000e+00	ko00982	XM_005008857.4(LOC101800205);XM_005008858.4(LOC101800205);XM_005008920.2(GSTO1);XM_005009197.4(LOC101796851);XM_005009198.4(LOC101796851);XM_005009202.4(LOC101797566);XM_005011090.4(ALDH1A3);XM_005011822.4(LOC101796668);XM_005023530.4(LOC101797125);XM_013092291.3(LOC101796668);XM_021268713.2(LOC101800205);XM_027448994.1(LOC101792808);XM_027448995.1(LOC101793000);XM_027455109.1(LOC101796851);XM_02…	K00485+K00485+K00799+K00799+K00799+K00799+K00129+K00699+K00799+K00699+K00485+K00274+K00274+K00799+K00129+K00129+K00129+K00129+K00129+K00799+K00799+K00799+K00799+K00157+K00485+K00485+K00485+K00799+K00799+K00799
Genetic Information Processing	Replication and repair	Fanconi anemia pathway	50	77	0.999998	1.000000e+00	ko03460	XM_005015184.4(FANCB);XM_005028641.4(LOC101794451);XM_005030091.4(MLH1);XM_013106479.2(FANCF);XM_021272771.2(FAAP24);XM_027443207.1(LOC101801085);XM_027443243.1(HES4);XM_027443732.1(RPA2);XM_027445404.1(BRCA1);XM_027446226.1(REV1);XM_027446839.1(FANCC);XM_027446840.1(FANCC);XM_027446883.1(POLK);XM_027446889.1(POLK);XM_027446971.1(POLI);XM_027447003.1(FANCG);XM_027447004.1(FANCG);XM_027448243.1(LO…	K10889+K10848+K08734+K10893+K10898+K11511+K06054+K10739+K10605+K03515+K10890+K10890+K03511+K03511+K03510+K10894+K10894+K10848+K15361+K15361+K10740+K08734+K10606+K10606+K10606+K10606+K03509+K02350+K10896+K10896+K10896+K04482+K11832+K11832+K06640+K10895+K10901+K15363+K10898+K10848+K10484+K10484+K10858+K03165+K11137+K10882+K10870+K10870+K15362+K15362
Organismal Systems	Circulatory system	Cardiac muscle contraction	126	175	0.999998	1.000000e+00	ko04260	XM_005013183.4(CACNB2);XM_005016095.4(CACNG1);XM_005016096.4(CACNG5);XM_005019088.4(CACNA2D3);XM_005022117.4(ATP1B4);XM_005022118.4(ATP1B4);XM_005022119.4(ATP1B4);XM_005023309.4(MYL3);XM_005027362.4(LOC101793235);XM_005027954.3(TPM1);XM_005027955.3(TPM1);XM_005027956.3(TPM1);XM_005027957.3(TPM1);XM_005027958.3(TPM1);XM_005027960.3(TPM1);XM_005029056.4(TPM4);XM_013093606.3(CACNB2);XM_013093607.3(C…	K04863+K04866+K04870+K04860+K01540+K01540+K01540+K12749+K00416+K10373+K10373+K10373+K10373+K10373+K10373+K10375+K04863+K04863+K04863+K04860+K04863+K04860+K04860+K04860+K04860+K04865+K05742+K05742+K01538+K04857+K12045+K12045+K12045+K12045+K10351+K01539+K10374+K10374+K04863+K04863+K04863+K04863+K02268+K02268+K04962+K04962+K04962+K04962+K04962+K04962+K02270+K02270+K04861+K04865+K04865+K04858+K04858+…
Metabolism	Energy metabolism	Oxidative phosphorylation	79	126	1	1.000000e+00	ko00190	XM_005012648.3(NDUFA9);XM_005016737.4(ATP6V0D2);XM_005021511.4(ATP6V0A4);XM_005026624.4(ATP12A);XM_005027310.4(ATP6V1G3);XM_005027362.4(LOC101793235);XM_013101872.3(ATP4B);XM_013105177.3(ATP5F1E);XM_021268620.2(ATP6V1C2);XM_021268621.2(ATP6V1C2);XM_021268622.2(ATP6V1C2);XM_021273719.2(ATP6V0A4);XM_027443615.1(ATP6V1B2);XM_027444122.1(ATP5MG);XM_027444365.1(SDHD);XM_027445285.1(ATP6V0A1);XM_027445…	K03953+K02146+K02154+K01544+K02152+K00416+K01543+K02135+K02148+K02148+K02148+K02154+K02147+K02140+K00237+K02154+K02154+K02154+K02154+K02154+K02154+K02154+K02154+K02133+K02132+K02132+K03944+K02131+K02145+K03953+K03948+K00234+K03943+K02144+K02144+K02268+K02268+K02148+K02148+K02148+K03950+K02270+K02270+K01507+K03957+K03957+K03957+K03662+K02154+K03942+K02149+K01507+K11725+K03964+K02136+K02136+K03959+…
Genetic Information Processing	Translation	Ribosome	47	120	1	1.000000e+00	ko03010	XM_005008840.4(MRPL20);XM_005010657.4(MRPS17);XM_005010658.3(MRPS17);XM_005010659.3(MRPS17);XM_005010660.4(MRPS17);XM_005017404.4(RPS29);XM_005021215.3(RPL7);XM_005022052.4(MRPS5);XM_005025129.4(MRPL1);XM_005029238.4(RPL15);XM_013092495.3(MRPS7);XM_013104693.3(MRPL1);XM_013107765.2(MRPS17);XM_013109390.3(MRPL21);XM_021268385.2(MRPS6);XM_021276081.2(MRPL1);XM_027445458.1(MRPS9);XM_027446712.1(RPS6…	K02887+K02961+K02961+K02961+K02961+K02980+K02937+K02988+K02863+K02877+K02992+K02863+K02961+K02888+K02990+K02863+K02996+K02991+K02922+K02922+K02906+K02911+K02998+K02908+K02988+K02988+K02963+K02874+K02913+K02916+K02892+K02892+K02888+K02917+K02873+K02962+K02896+K02905+K02890+K02902+K02870+K02899+K02992+K02979+K02979+K02961+K02914
Genetic Information Processing	Translation	RNA transport	141	212	1	1.000000e+00	ko03013	XM_005009652.4(UPF2);XM_005009759.4(EIF2S1);XM_005015226.4(NXT2);XM_005020498.4(FMR1);XM_005020499.4(FMR1);XM_005020500.3(FMR1);XM_005024657.4(EIF4A2);XM_005026858.4(EEF1A2);XM_005026988.4(PAIP1);XM_005029873.4(EIF1B);XM_005031280.2(RPP25L);XM_013100509.3(FMR1);XM_013104108.3(EIF4E);XM_013108052.2(RPP40);XM_013108053.3(RPP40);XM_021270482.2(XPO1);XM_021270483.2(XPO1);XM_021270953.2(UPF2);XM_02744…	K14327+K03237+K14285+K15516+K15516+K15516+K03257+K03231+K14322+K03113+K14525+K15516+K03259+K14530+K14530+K14290+K14290+K14327+K03260+K07205+K13126+K13131+K12172+K14312+K14291+K05749+K12882+K14322+K14322+K13136+K13136+K13136+K03242+K14302+K03251+K14523+K14321+K14295+K14530+K14299+K14299+K14292+K01164+K13126+K13126+K13126+K03247+K14310+K13134+K14289+K14289+K14289+K14289+K14289+K14319+K14319+K14319+…
