# Supplementary material for: Comprehensive Identification of miRNAs and circRNAs in the Regulation of Intramuscular and Subcutaneous Fat Deposition in Meat Ducks
Source: Genes (Basel). 2025 Oct 14;16(10):1208. doi: 10.3390/genes16101208 (PMC12562460; doi:10.3390/genes16101208)
Supplement: Supplementary file 1 [file genes-16-01208-s001.zip › Table S5 DemiRNAs of IMP-0-vs-IMP-4.xlsx]

## Sheet: sIMP-0_vs_sIMP-4.filter
id	sIMP0-1	sIMP0-2	sIMP0-3	sIMP4-1	sIMP4-2	sIMP4-3	sIMP0-1_TPM	sIMP0-2_TPM	sIMP0-3_TPM	sIMP4-1_TPM	sIMP4-2_TPM	sIMP4-3_TPM	control_mean	treat_mean	log2(fc)	PValue	FDR
novel-m0420-5p	12	19	6	0	0	0	1.0262	1.8907	0.6964	0	0	0	1.20443	0.01	-6.91221	9.15e-06	0.000236229
novel-m0535-5p	12	6	11	0	0	0	1.0262	0.5971	1.2767	0	0	0	0.966667	0.01	-6.59495	6.73e-05	0.00144087
miR-155-y	12	13	4	0	0	0	1.0262	1.2936	0.4642	0	0	0	0.928	0.01	-6.53605	0.000152125	0.00284854
miR-1408-y	12	9	4	0	0	0	1.0262	0.8956	0.4642	0	0	0	0.795333	0.01	-6.31349	0.000443765	0.00685319
novel-m0174-5p	13	5	5	0	0	0	1.1117	0.4976	0.5803	0	0	0	0.729867	0.01	-6.18956	0.000940963	0.0134244
miR-219-x	4	6	8	0	0	0	0.3421	0.5971	0.9285	0	0	0	0.622567	0.01	-5.96016	0.0037051	0.0393634
novel-m0577-3p	4	8	4	0	0	0	0.3421	0.7961	0.4642	0	0	0	0.534133	0.01	-5.73913	0.00736263	0.06559
novel-m0139-3p	6	5	5	0	0	0	0.5131	0.4976	0.5803	0	0	0	0.530333	0.01	-5.72883	0.00520292	0.0519898
novel-m0546-5p	3	7	5	0	0	0	0.2565	0.6966	0.5803	0	0	0	0.511133	0.01	-5.67563	0.0100512	0.0855495
novel-m0129-3p	7	4	4	0	0	0	0.5986	0.398	0.4642	0	0	0	0.486933	0.01	-5.60565	0.00734735	0.06559
novel-m0139-5p	3	6	3	0	0	0	0.2565	0.5971	0.3482	0	0	0	0.4006	0.01	-5.32409	0.0318315	0.213828
novel-m0228-3p	5	3	3	0	0	0	0.4276	0.2985	0.3482	0	0	0	0.3581	0.01	-5.16229	0.0383576	0.243473
novel-m0199-3p	213	196	217	4	10	10	18.2147	19.5041	25.1854	0.3953	0.8412	0.8798	20.9681	0.705433	-4.89354	9.78e-29	1.83e-26
novel-m0540-3p	24	9	2	0	0	2	2.0524	0.8956	0.2321	0	0	0.176	1.06003	0.0586667	-4.17542	0.00331866	0.0365541
miR-126-x	2617	2850	1586	83	227	149	223.793	283.606	184.074	8.2023	19.0951	13.1086	230.491	13.4687	-4.09703	1.67e-22	1.56e-20
miR-126-y	7992	8376	6503	411	998	483	683.438	833.503	754.75	40.6162	83.9513	42.4929	757.23	55.6868	-3.76532	9.04e-24	9.02e-22
novel-m0440-3p	7	5	11	0	0	2	0.5986	0.4976	1.2767	0	0	0.176	0.790967	0.0586667	-3.753	0.0100012	0.0855495
miR-10549-y	8	8	9	2	0	0	0.6841	0.7961	1.0446	0.1976	0	0	0.8416	0.0658667	-3.67551	0.00439695	0.044807
novel-m0546-3p	20	10	16	4	0	0	1.7103	0.9951	1.857	0.3953	0	0	1.5208	0.131767	-3.52877	0.000679335	0.00988003
miR-370-y	13	4	4	0	0	2	1.1117	0.398	0.4642	0	0	0.176	0.657967	0.0586667	-3.4874	0.02785	0.195865
novel-m0542-5p	3	7	10	2	0	0	0.2565	0.6966	1.1606	0.1976	0	0	0.704567	0.0658667	-3.41912	0.0322885	0.214969
novel-m0156-5p	13	14	21	0	3	3	1.1117	1.3932	2.4373	0	0.2524	0.2639	1.6474	0.1721	-3.25887	0.000371454	0.00579623
miR-1388-y	9	11	15	0	6	0	0.7696	1.0946	1.7409	0	0.5047	0	1.2017	0.168233	-2.83654	0.0161708	0.126827
novel-m0435-5p	14	5	7	2	2	0	1.1972	0.4976	0.8124	0.1976	0.1682	0	0.835733	0.121933	-2.77695	0.016016	0.126274
novel-m0534-3p	7	12	9	0	5	0	0.5986	1.1941	1.0446	0	0.4206	0	0.945767	0.1402	-2.754	0.0302265	0.205815
miR-1468-x	6	8	10	2	0	2	0.5131	0.7961	1.1606	0.1976	0	0.176	0.823267	0.124533	-2.72483	0.0374263	0.241488
novel-m0657-3p	7	17	8	0	6	0	0.5986	1.6917	0.9285	0	0.5047	0	1.07293	0.168233	-2.67302	0.0329455	0.217411
miR-3473-y	13	18	34	0	11	2	1.1117	1.7912	3.9461	0	0.9253	0.176	2.283	0.3671	-2.63669	0.0099718	0.0855495
novel-m0378-5p	32	12	6	6	2	0	2.7365	1.1941	0.6964	0.5929	0.1682	0	1.54233	0.2537	-2.60392	0.0142832	0.115496
miR-223-x	29	23	26	0	10	5	2.4799	2.2888	3.0176	0	0.8412	0.4399	2.59543	0.427033	-2.60355	0.00114672	0.0157595
novel-m0211-3p	21	15	49	5	7	6	1.7958	1.4927	5.687	0.4941	0.5888	0.5279	2.99183	0.536933	-2.47821	0.00168424	0.021564
miR-351-x	11	12	46	2	14	2	0.9407	1.1941	5.3388	0.1976	1.1777	0.176	2.4912	0.5171	-2.26833	0.0320797	0.214533
novel-m0112-5p	33	18	13	6	2	6	2.822	1.7912	1.5088	0.5929	0.1682	0.5279	2.04067	0.429667	-2.24775	0.00524062	0.0519898
miR-72-x	2181	1750	1745	341	498	505	186.509	174.144	202.528	33.6986	41.8915	44.4284	187.727	40.0062	-2.23034	4.56e-13	2.44e-11
miR-1329-x	1922	1541	1470	374	477	326	164.36	153.346	170.611	36.9597	40.125	28.6805	162.772	35.2551	-2.20695	1.52e-12	7.85e-11
miR-323-y	14	10	11	0	7	2	1.1972	0.9951	1.2767	0	0.5888	0.176	1.15633	0.254933	-2.18137	0.0300169	0.205321
miR-142-y	1193	998	920	258	297	229	102.02	99.3119	106.777	25.4963	24.9835	20.1467	102.703	23.5422	-2.12516	1.11e-11	5.35e-10
novel-m0233-3p	20	13	13	3	4	5	1.7103	1.2936	1.5088	0.2965	0.3365	0.4399	1.50423	0.357633	-2.07248	0.00933145	0.0812704
miR-31-x	2473	2005	2030	449	669	624	211.479	199.519	235.605	44.3714	56.276	54.8977	215.535	51.8484	-2.05555	2.16e-11	1.01e-09
novel-m0524-5p	17	13	15	5	4	3	1.4538	1.2936	1.7409	0.4941	0.3365	0.2639	1.4961	0.364833	-2.0359	0.0112723	0.0948647
miR-187-x	64	92	64	7	22	35	5.473	9.155	7.428	0.6918	1.8506	3.0792	7.352	1.87387	-1.97212	0.00143005	0.0189576
miR-1304-y	20	24	20	0	9	10	1.7103	2.3883	2.3212	0	0.7571	0.8798	2.13993	0.545633	-1.97156	0.0309597	0.209854
miR-9-y	243	209	190	64	55	60	20.7802	20.7978	22.0517	6.3247	4.6266	5.2786	21.2099	5.40997	-1.97105	5.8e-08	1.89e-06
miR-306-x	15	16	9	6	5	0	1.2827	1.5922	1.0446	0.5929	0.4206	0	1.3065	0.337833	-1.95132	0.0460284	0.282584
novel-m0464-5p	10	23	12	5	6	2	0.8552	2.2888	1.3927	0.4941	0.5047	0.176	1.51223	0.3916	-1.94923	0.0287433	0.19934
miR-145-y	8183	6092	5846	1588	2010	2221	699.771	606.22	678.497	156.931	169.08	195.397	661.496	173.803	-1.92828	3.18e-11	1.4e-09
miR-29-x	109	50	90	17	34	23	9.3212	4.9755	10.4456	1.68	2.8601	2.0235	8.24743	2.18787	-1.91442	0.000201097	0.00350283
miR-1329-y	67	50	37	11	16	19	5.7295	4.9755	4.2943	1.0871	1.3459	1.6716	4.99977	1.3682	-1.86958	0.000458806	0.00701318
miR-149-x	10	24	9	5	6	2	0.8552	2.3883	1.0446	0.4941	0.5047	0.176	1.42937	0.3916	-1.86792	0.0436837	0.271348
miR-135-x	28	14	12	4	5	7	2.3944	1.3932	1.3927	0.3953	0.4206	0.6158	1.72677	0.477233	-1.85531	0.0183943	0.139872
miR-204-y	23	29	26	3	9	14	1.9669	2.8858	3.0176	0.2965	0.7571	1.2317	2.62343	0.761767	-1.78404	0.0173644	0.132714
miR-1285-y	25	32	76	4	29	15	2.1379	3.1843	8.8207	0.3953	2.4395	1.3197	4.7143	1.38483	-1.76733	0.0375612	0.241488
miR-142-x	7641	7166	7159	2082	3052	2407	653.422	713.095	830.886	205.749	256.733	211.761	732.468	224.748	-1.70446	1.01e-08	3.5e-07
miR-11977-y	40	34	30	8	23	5	3.4206	3.3834	3.4819	0.7906	1.9347	0.4399	3.42863	1.05507	-1.7003	0.0164342	0.126899
novel-m0349-5p	58	68	55	19	28	16	4.9599	6.7667	6.3834	1.8776	2.3553	1.4076	6.03667	1.88017	-1.68289	0.0010769	0.0149371
novel-m0498-5p	556	580	412	171	166	195	47.5465	57.7163	47.8175	16.8987	13.9638	17.1555	51.0268	16.006	-1.67264	3.44e-06	9.36e-05
novel-m0499-5p	556	580	412	171	166	195	47.5465	57.7163	47.8175	16.8987	13.9638	17.1555	51.0268	16.006	-1.67264	3.32e-06	9.21e-05
miR-7-x	1246	929	895	331	503	245	106.552	92.4456	103.875	32.7103	42.3121	21.5544	100.958	32.1923	-1.64896	1.49e-05	0.000364818
miR-489-y	1343	1200	979	347	430	464	114.847	119.413	113.624	34.2915	36.1714	40.8213	115.962	37.0947	-1.64436	6.22e-07	1.9e-05
novel-m0029-3p	39	37	29	13	14	10	3.3351	3.6819	3.3658	1.2847	1.1777	0.8798	3.46093	1.11407	-1.63533	0.00656339	0.0614498
novel-m0363-3p	75	85	52	26	27	24	6.4136	8.4584	6.0352	2.5694	2.2712	2.1114	6.96907	2.31733	-1.5885	0.00131984	0.0178119
miR-338-x	106	84	98	30	45	34	9.0646	8.3589	11.3741	2.9647	3.7854	2.9912	9.5992	3.2471	-1.56376	0.000333522	0.00531507
miR-365-x	615	426	485	194	211	189	52.5919	42.3916	56.29	19.1716	17.7492	16.6277	50.4245	17.8495	-1.49824	1.44e-05	0.000360107
miR-2779-y	135	135	105	25	70	62	11.5446	13.434	12.1865	2.4706	5.8884	5.4546	12.3884	4.60453	-1.42786	0.00439317	0.044807
miR-449-x	53	26	35	12	25	10	4.5323	2.5873	4.0622	1.1859	2.103	0.8798	3.72727	1.38957	-1.42348	0.035627	0.23204
miR-34-y	182	189	149	59	82	76	15.5638	18.8076	17.2932	5.8305	6.8978	6.6863	17.2215	6.47153	-1.41203	0.000307029	0.0050751
miR-155-x	327	203	272	80	172	96	27.9635	20.2007	31.5688	7.9058	14.4686	8.4458	26.5777	10.2734	-1.3713	0.00203011	0.0243289
miR-486-x	413	755	695	248	381	207	35.3178	75.1307	80.6629	24.5081	32.0495	18.2112	63.7038	24.9229	-1.35391	0.00535161	0.0523968
miR-143-x	24124	21920	15862	8578	9471	8767	2062.97	2181.28	1840.97	847.702	796.696	771.294	2028.41	805.231	-1.33287	4.45e-06	0.000119053
miR-187-y	311	333	268	108	172	125	26.5952	33.1371	31.1046	10.6729	14.4686	10.9971	30.279	12.0462	-1.32974	0.000663949	0.00975094
miR-92-x	1251	933	931	434	500	434	106.98	92.8437	108.053	42.8891	42.0598	38.182	102.626	41.0436	-1.32216	9.28e-05	0.00185429
miR-276-y	88	84	57	35	38	30	7.5253	8.3589	6.6155	3.4588	3.1965	2.6393	7.4999	3.0982	-1.27544	0.00966273	0.0836692
miR-7550-x	2548	3268	2169	665	1632	1477	217.893	325.202	251.738	65.7172	137.283	129.942	264.944	110.981	-1.25538	0.00581745	0.0558625
miR-2779-x	255	310	189	60	162	133	21.8064	30.8484	21.9357	5.9294	13.6274	11.7009	24.8635	10.4192	-1.25478	0.0126275	0.103366
miR-11202-x	2046	2704	1796	572	1340	1221	174.964	269.077	208.447	56.5266	112.72	107.42	217.496	92.2222	-1.2378	0.00654282	0.0614498
miR-2779-z	2211	2887	1992	607	1440	1367	189.074	287.288	231.195	59.9854	121.132	120.265	235.852	100.461	-1.23125	0.00730038	0.06559
miR-454-y	3338	2778	2398	1613	1478	859	285.45	276.441	278.316	159.401	124.329	75.5723	280.069	119.767	-1.22555	0.00268703	0.0302645
miR-222-x	818	733	632	343	419	283	69.9515	72.9415	73.3511	33.8962	35.2461	24.8975	72.0814	31.3466	-1.20132	0.00134675	0.0180128
miR-145-x	29218	24387	21222	13113	12722	9649	2498.58	2426.77	2463.06	1295.86	1070.17	848.89	2462.81	1071.64	-1.20048	0.000158789	0.00290081
miR-2184-x	425	315	450	154	235	197	36.344	31.3459	52.2278	15.2187	19.7681	17.3315	39.9726	17.4394	-1.19666	0.00368994	0.0393634
novel-m0279-3p	11481	10199	10312	4605	5342	5778	981.801	1014.91	1196.83	455.079	449.367	508.331	1064.51	470.926	-1.17662	0.000176547	0.00318635
miR-143-y	588625	527090	386461	204081	269458	258534	50336.4	52451.2	44853.4	20167.9	22666.7	22745	49213.7	21859.9	-1.17077	2.61e-05	0.000591666
miR-363-x	1793	1557	1128	730	800	633	153.329	154.939	130.918	72.1406	67.2956	55.6894	146.395	65.0419	-1.17043	0.00150417	0.0197654
miR-10955-y	9188	13997	7122	2807	6761	5614	785.714	1392.85	826.592	277.396	568.732	493.903	1001.72	446.677	-1.16518	0.0128264	0.104424
miR-146-y	28313	24065	20933	10788	12875	12857	2421.19	2394.73	2429.52	1066.1	1083.04	1131.12	2415.15	1093.42	-1.14326	8.08e-05	0.00168129
miR-206-y	239327	169544	176165	79341	105588	115718	20466.1	16871.5	20446	7840.7	8882.01	10180.5	19261.2	8967.75	-1.10288	0.000149035	0.002826
miR-152-y	456	306	230	156	237	113	38.9949	30.4503	26.6942	15.4164	19.9363	9.9414	32.0465	15.098	-1.0858	0.0238207	0.172887
miR-196-x	1053	654	730	375	458	447	90.0475	65.0801	84.7251	37.0585	38.5268	39.3257	79.9509	38.3037	-1.06163	0.00626888	0.0594353
miR-223-y	691	611	412	231	410	269	59.091	60.8012	47.8175	22.8281	34.489	23.6658	55.9032	26.9943	-1.05028	0.0155223	0.123028
miR-106-y	1902	1609	1466	919	998	776	162.65	160.113	170.147	90.8181	83.9513	68.2702	164.303	81.0132	-1.02013	0.00680163	0.0628941
novel-m0341-5p	181	149	177	237	465	448	15.4783	14.8271	20.5429	23.421	39.1156	39.4137	16.9494	33.9834	1.00359	1.6e-05	0.000380278
novel-m0035-5p	9	7	5	11	12	23	0.7696	0.6966	0.5803	1.0871	1.0094	2.0235	0.682167	1.37333	1.00949	0.0341974	0.223702
miR-455-y	4099	3433	3127	7445	8691	7654	350.527	341.621	362.925	735.736	731.083	673.376	351.691	713.398	1.0204	1.31e-09	5.03e-08
novel-m0396-5p	13	12	5	32	13	19	1.1117	1.1941	0.5803	3.1623	1.0936	1.6716	0.962033	1.97583	1.0383	0.0285891	0.199193
novel-m0133-3p	19	19	14	35	30	53	1.6248	1.8907	1.6249	3.4588	2.5236	4.6628	1.71347	3.5484	1.05025	0.00299411	0.0334715
miR-217-x	56	48	41	108	116	110	4.7889	4.7765	4.7585	10.6729	9.7579	9.6775	4.77463	10.0361	1.07174	8.88e-06	0.000233359
novel-m0184-3p	47	36	117	216	209	66	4.0192	3.5824	13.5792	21.3457	17.581	5.8065	7.06027	14.9111	1.07859	0.00713298	0.0651537
novel-m0482-5p	67	56	56	136	135	148	5.7295	5.5726	6.4995	13.4399	11.3561	13.0206	5.93387	12.6055	1.08701	1.78e-06	5.03e-05
miR-2137-y	24	31	58	52	108	126	2.0524	3.0848	6.7316	5.1388	9.0849	11.0851	3.95627	8.43627	1.09247	0.00159729	0.0206271
miR-499-x	106	73	64	168	230	209	9.0646	7.2643	7.428	16.6022	19.3475	18.3872	7.91897	18.1123	1.19359	2.13e-07	6.65e-06
miR-455-x	7959	7220	5634	16103	19057	17444	680.616	718.469	653.892	1591.34	1603.07	1534.67	684.326	1576.36	1.20384	2.49e-12	1.24e-10
novel-m0273-3p	24	16	15	44	38	56	2.0524	1.5922	1.7409	4.3482	3.1965	4.9267	1.79517	4.15713	1.21147	0.000315986	0.00508976
novel-m0617-3p	24	16	15	44	38	56	2.0524	1.5922	1.7409	4.3482	3.1965	4.9267	1.79517	4.15713	1.21147	0.000309681	0.0050751
miR-216-x	274	285	218	635	671	714	23.4312	28.3606	25.3015	62.7525	56.4442	62.8156	25.6978	60.6708	1.23936	7.03e-09	2.51e-07
novel-m0485-5p	7	9	22	32	35	41	0.5986	0.8956	2.5534	3.1623	2.9442	3.6071	1.3492	3.23787	1.26294	0.00320196	0.0355299
miR-7565-x	15	11	6	16	29	39	1.2827	1.0946	0.6964	1.5812	2.4395	3.4311	1.02457	2.48393	1.27761	0.00365268	0.0393634
novel-m0109-5p	3	9	2	11	17	10	0.2565	0.8956	0.2321	1.0871	1.43	0.8798	0.4614	1.1323	1.29517	0.0317031	0.213828
miR-6240-x	95	94	146	152	387	421	8.1239	9.354	16.945	15.0211	32.5543	37.0383	11.4743	28.2046	1.29752	3.57e-05	0.000799049
miR-133-z	61414	53316	51421	126174	158020	174757	5251.83	5305.52	5968.01	12468.9	13292.6	15374.6	5508.46	13712	1.31572	2.17e-16	1.55e-14
novel-m0142-3p	13	26	12	41	53	51	1.1117	2.5873	1.3927	4.0517	4.4583	4.4868	1.69723	4.33227	1.35194	0.000293773	0.00494462
novel-m0229-5p	65	50	40	137	145	148	5.5585	4.9755	4.6425	13.5387	12.1973	13.0206	5.05883	12.9189	1.3526	4.59e-08	1.56e-06
miR-12135-y	74	32	59	110	191	181	6.3281	3.1843	6.8476	10.8705	16.0668	15.9238	5.45333	14.287	1.3895	9.9e-07	2.97e-05
miR-10166-x	5	7	9	14	17	33	0.4276	0.6966	1.0446	1.3835	1.43	2.9032	0.722933	1.90557	1.39829	0.0053321	0.0523968
novel-m0510-5p	35	23	56	63	125	164	2.993	2.2888	6.4995	6.2258	10.5149	14.4282	3.9271	10.3896	1.40361	8.42e-05	0.00172767
novel-m0135-3p	9	2	4	16	17	9	0.7696	0.199	0.4642	1.5812	1.43	0.7918	0.4776	1.26767	1.4083	0.0122437	0.100775
novel-m0438-5p	11	0	13	7	34	34	0.9407	0	1.5088	0.6918	2.8601	2.9912	0.8165	2.18103	1.41749	0.032448	0.215076
miR-200-y	79	64	64	173	203	243	6.7557	6.3687	7.428	17.0963	17.0763	21.3784	6.8508	18.517	1.43451	2.95e-09	1.11e-07
novel-m0240-5p	9	4	6	24	13	18	0.7696	0.398	0.6964	2.3717	1.0936	1.5836	0.621333	1.68297	1.43757	0.00428024	0.0445264
novel-m0302-5p	3	11	6	21	22	24	0.2565	1.0946	0.6964	2.0753	1.8506	2.1114	0.6825	2.01243	1.56004	0.0017969	0.0224312
novel-m0303-5p	3	11	6	21	22	24	0.2565	1.0946	0.6964	2.0753	1.8506	2.1114	0.6825	2.01243	1.56004	0.00177566	0.0223525
novel-m0062-5p	16	21	19	57	88	56	1.3682	2.0897	2.2052	5.6329	7.4025	4.9267	1.8877	5.98737	1.66529	1.28e-06	3.76e-05
miR-1-x	10	13	12	45	50	34	0.8552	1.2936	1.3927	4.447	4.206	2.9912	1.1805	3.8814	1.71718	1.56e-05	0.000376864
miR-141-y	2	2	2	7	3	12	0.171	0.199	0.2321	0.6918	0.2524	1.0557	0.2007	0.666633	1.73185	0.0497009	0.299029
novel-m0146-5p	0	2	4	12	6	6	0	0.199	0.4642	1.1859	0.5047	0.5279	0.221067	0.7395	1.74207	0.038145	0.243473
miR-139-y	29	25	44	125	130	126	2.4799	2.4878	5.1067	12.3528	10.9355	11.0851	3.35813	11.4578	1.7706	4.47e-09	1.63e-07
novel-m0270-5p	89	59	104	269	344	415	7.6109	5.8711	12.0704	26.5833	28.9371	36.5105	8.51747	30.677	1.84866	2.67e-11	1.21e-09
miR-1763-y	5	18	14	26	70	68	0.4276	1.7912	1.6249	2.5694	5.8884	5.9824	1.28123	4.8134	1.90952	7.69e-05	0.00162343
miR-182-y	4	3	2	8	13	17	0.3421	0.2985	0.2321	0.7906	1.0936	1.4956	0.2909	1.1266	1.95338	0.00214878	0.0255466
miR-139-x	220	181	138	691	834	783	18.8134	18.0115	16.0165	68.2865	70.1557	68.886	17.6138	69.1094	1.97218	5.22e-17	3.91e-15
novel-m0118-5p	8	0	8	24	37	10	0.6841	0	0.9285	2.3717	3.1124	0.8798	0.537533	2.1213	1.98052	0.0025556	0.0292236
miR-8975-x	3	2	3	4	18	15	0.2565	0.199	0.3482	0.3953	1.5142	1.3197	0.2679	1.0764	2.00645	0.00400746	0.0419803
miR-499-y	11	0	0	8	20	15	0.9407	0	0	0.7906	1.6824	1.3197	0.313567	1.26423	2.01142	0.0225	0.166034
novel-m0211-5p	2	2	3	6	23	7	0.171	0.199	0.3482	0.5929	1.9347	0.6158	0.2394	1.0478	2.12987	0.0035246	0.0385391
miR-2954-y	26096	23828	22452	115032	119435	125350	2231.61	2371.15	2605.82	11367.8	10046.8	11027.9	2402.86	10814.2	2.1701	2.96e-35	2.22e-32
miR-1434-x	5	10	2	25	29	29	0.4276	0.9951	0.2321	2.4706	2.4395	2.5513	0.5516	2.48713	2.17279	4.5e-05	0.000991165
miR-1784-x	0	0	4	14	6	3	0	0	0.4642	1.3835	0.5047	0.2639	0.154733	0.717367	2.21293	0.049705	0.299029
novel-m0580-3p	0	2	2	9	3	11	0	0.199	0.2321	0.8894	0.2524	0.9677	0.1437	0.703167	2.29081	0.0216449	0.160515
miR-2995-x	3	2	9	32	21	32	0.2565	0.199	1.0446	3.1623	1.7665	2.8153	0.500033	2.58137	2.36804	1.73e-05	0.000405216
miR-490-x	3	0	3	9	11	16	0.2565	0	0.3482	0.8894	0.9253	1.4076	0.201567	1.0741	2.4138	0.000718507	0.0103493
novel-m0273-5p	5	0	0	9	14	4	0.4276	0	0	0.8894	1.1777	0.3519	0.142533	0.806333	2.50008	0.016637	0.127806
novel-m0617-5p	5	0	0	9	14	4	0.4276	0	0	0.8894	1.1777	0.3519	0.142533	0.806333	2.50008	0.0164268	0.126899
novel-m0565-5p	2	3	0	6	12	12	0.171	0.2985	0	0.5929	1.0094	1.0557	0.1565	0.886	2.50114	0.00156094	0.0203329
novel-m0562-5p	3	0	0	5	6	6	0.2565	0	0	0.4941	0.5047	0.5279	0.0855	0.5089	2.57339	0.0290259	0.200026
novel-m0020-3p	0	0	2	2	8	6	0	0	0.2321	0.1976	0.673	0.5279	0.0773667	0.466167	2.59106	0.0495513	0.299029
novel-m0091-3p	0	0	3	4	13	8	0	0	0.3482	0.3953	1.0936	0.7038	0.116067	0.7309	2.65472	0.0105208	0.0890407
novel-m0454-5p	4	5	7	52	51	37	0.3421	0.4976	0.8124	5.1388	4.2901	3.2551	0.5507	4.228	2.94064	1.26e-09	4.95e-08
novel-m0066-5p	2	0	2	7	15	14	0.171	0	0.2321	0.6918	1.2618	1.2317	0.134367	1.06177	2.98222	0.000105385	0.0020772
novel-m0672-5p	4	2	0	17	16	19	0.3421	0.199	0	1.68	1.3459	1.6716	0.180367	1.56583	3.11793	1.18e-05	0.000300522
novel-m0670-3p	3	2	0	14	13	18	0.2565	0.199	0	1.3835	1.0936	1.5836	0.151833	1.35357	3.15621	2.26e-05	0.000519808
novel-m0569-3p	3	0	0	12	2	11	0.2565	0	0	1.1859	0.1682	0.9677	0.0855	0.773933	3.17821	0.00708639	0.0651252
miR-4507-y	2	0	0	5	3	12	0.171	0	0	0.4941	0.2524	1.0557	0.057	0.600733	3.39769	0.0203113	0.152132
novel-m0453-5p	2	0	0	12	9	7	0.171	0	0	1.1859	0.7571	0.6158	0.057	0.852933	3.9034	0.000155441	0.0028747
novel-m0605-5p	4	5	6	61	107	119	0.3421	0.4976	0.6964	6.0282	9.0008	10.4693	0.512033	8.49943	4.05306	3.95e-18	3.11e-16
novel-m0612-5p	4	5	6	61	107	119	0.3421	0.4976	0.6964	6.0282	9.0008	10.4693	0.512033	8.49943	4.05306	3.52e-18	2.93e-16
novel-m0673-5p	4	5	6	61	107	119	0.3421	0.4976	0.6964	6.0282	9.0008	10.4693	0.512033	8.49943	4.05306	3.23e-18	2.85e-16
novel-m0202-5p	2	0	2	30	24	40	0.171	0	0.2321	2.9647	2.0189	3.5191	0.134367	2.83423	4.39871	1.13e-10	4.68e-09
miR-217-y	0	0	0	2	3	4	0	0	0	0.1976	0.2524	0.3519	0.01	0.2673	4.74039	0.0473972	0.2898
miR-240-y	0	0	0	2	7	3	0	0	0	0.1976	0.5888	0.2639	0.01	0.3501	5.1297	0.0238146	0.172887
miR-5126-y	0	0	0	0	2	11	0	0	0	0	0.1682	0.9677	0.01	0.378633	5.24273	0.0480039	0.292316
miR-205-x	19	24	16	963	811	765	1.6248	2.3883	1.857	95.1663	68.221	67.3024	1.9567	76.8966	5.29642	8.2e-50	1.23e-46
novel-m0205-5p	0	0	0	0	3	11	0	0	0	0	0.2524	0.9677	0.01	0.4067	5.34589	0.0359383	0.233055
novel-m0017-3p	0	0	0	0	2	12	0	0	0	0	0.1682	1.0557	0.01	0.407967	5.35038	0.0414265	0.260132
novel-m0402-5p	0	0	0	3	2	9	0	0	0	0.2965	0.1682	0.7918	0.01	0.418833	5.3883	0.0119694	0.0996116
novel-m0452-3p	8	5	0	166	217	181	0.6841	0.4976	0	16.4046	18.2539	15.9238	0.3939	16.8608	5.4197	4.65e-34	9.96e-32
novel-m0605-3p	8	5	0	166	217	181	0.6841	0.4976	0	16.4046	18.2539	15.9238	0.3939	16.8608	5.4197	3.8e-34	9.49e-32
novel-m0612-3p	8	5	0	166	217	181	0.6841	0.4976	0	16.4046	18.2539	15.9238	0.3939	16.8608	5.4197	3.07e-34	9.19e-32
novel-m0673-3p	8	5	0	166	217	181	0.6841	0.4976	0	16.4046	18.2539	15.9238	0.3939	16.8608	5.4197	2.77e-34	9.19e-32
novel-m0674-3p	8	5	0	166	217	181	0.6841	0.4976	0	16.4046	18.2539	15.9238	0.3939	16.8608	5.4197	2.21e-34	9.19e-32
novel-m0197-5p	0	0	0	7	4	3	0	0	0	0.6918	0.3365	0.2639	0.01	0.430733	5.42872	0.00767098	0.0675949
miR-7684-y	0	0	0	4	6	7	0	0	0	0.3953	0.5047	0.6158	0.01	0.505267	5.65897	0.00224989	0.0263307
miR-5124-x	0	0	0	6	7	4	0	0	0	0.5929	0.5888	0.3519	0.01	0.5112	5.67582	0.00240477	0.0277103
novel-m0331-3p	0	0	0	7	8	2	0	0	0	0.6918	0.673	0.176	0.01	0.5136	5.68257	0.00438769	0.044807
novel-m0591-3p	0	0	0	11	0	7	0	0	0	1.0871	0	0.6158	0.01	0.567633	5.82689	0.014504	0.116188
novel-m0638-3p	0	0	0	11	0	7	0	0	0	1.0871	0	0.6158	0.01	0.567633	5.82689	0.0143406	0.115496
novel-m0001-3p	4	5	0	122	166	286	0.3421	0.4976	0	12.0564	13.9638	25.1614	0.2799	17.0605	5.92961	8.5e-27	9.09e-25
novel-m0054-3p	4	5	0	122	166	286	0.3421	0.4976	0	12.0564	13.9638	25.1614	0.2799	17.0605	5.92961	8.12e-27	9.09e-25
novel-m0620-3p	4	5	0	122	166	286	0.3421	0.4976	0	12.0564	13.9638	25.1614	0.2799	17.0605	5.92961	7.8e-27	9.09e-25
novel-m0661-3p	4	5	0	122	166	286	0.3421	0.4976	0	12.0564	13.9638	25.1614	0.2799	17.0605	5.92961	7.98e-27	9.09e-25
novel-m0662-3p	4	5	0	122	166	286	0.3421	0.4976	0	12.0564	13.9638	25.1614	0.2799	17.0605	5.92961	7.19e-27	9.09e-25
novel-m0669-3p	4	5	0	122	166	286	0.3421	0.4976	0	12.0564	13.9638	25.1614	0.2799	17.0605	5.92961	7.28e-27	9.09e-25
novel-m0335-3p	0	0	0	10	7	4	0	0	0	0.9882	0.5888	0.3519	0.01	0.642967	6.00667	0.000630399	0.00934988
novel-m0208-5p	0	0	0	3	15	8	0	0	0	0.2965	1.2618	0.7038	0.01	0.754033	6.23656	0.000276514	0.00470702
novel-m0001-5p	2	0	0	39	34	100	0.171	0	0	3.8541	2.8601	8.7977	0.057	5.17063	6.50324	3.2e-14	1.78e-12
novel-m0054-5p	2	0	0	39	34	100	0.171	0	0	3.8541	2.8601	8.7977	0.057	5.17063	6.50324	2.86e-14	1.65e-12
novel-m0620-5p	2	0	0	39	34	100	0.171	0	0	3.8541	2.8601	8.7977	0.057	5.17063	6.50324	2.7e-14	1.62e-12
novel-m0661-5p	2	0	0	39	34	100	0.171	0	0	3.8541	2.8601	8.7977	0.057	5.17063	6.50324	2.54e-14	1.58e-12
novel-m0662-5p	2	0	0	39	34	100	0.171	0	0	3.8541	2.8601	8.7977	0.057	5.17063	6.50324	2.42e-14	1.57e-12
novel-m0669-5p	2	0	0	39	34	100	0.171	0	0	3.8541	2.8601	8.7977	0.057	5.17063	6.50324	2.11e-14	1.44e-12
novel-m0298-5p	0	0	0	14	20	11	0	0	0	1.3835	1.6824	0.9677	0.01	1.34453	7.07096	5.2e-08	1.73e-06
novel-m0212-5p	0	0	0	12	28	10	0	0	0	1.1859	2.3553	0.8798	0.01	1.47367	7.20327	8.6e-08	2.74e-06
novel-m0589-5p	0	0	0	21	40	17	0	0	0	2.0753	3.3648	1.4956	0.01	2.3119	7.85294	5.05e-11	2.16e-09
novel-m0670-5p	0	0	0	12	25	44	0	0	0	1.1859	2.103	3.871	0.01	2.38663	7.89883	4.13e-10	1.67e-08
