# Supplementary material for: Comprehensive Identification of miRNAs and circRNAs in the Regulation of Intramuscular and Subcutaneous Fat Deposition in Meat Ducks
Source: Genes (Basel). 2025 Oct 14;16(10):1208. doi: 10.3390/genes16101208 (PMC12562460; doi:10.3390/genes16101208)
Supplement: Supplementary file 1 [file genes-16-01208-s001.zip › Table S6 DemiRNAs of SCP-0-vs-SCP-4.xlsx]

## Sheet: sSCP-0_vs_sSCP-4.filter
id	sSCP0-1	sSCP0-2	sSCP0-3	sSCP4-1	sSCP4-2	sSCP4-3	sSCP0-1_TPM	sSCP0-2_TPM	sSCP0-3_TPM	sSCP4-1_TPM	sSCP4-2_TPM	sSCP4-3_TPM	control_mean	treat_mean	log2(fc)	PValue	FDR
novel-m0355-5p	57	90	69	0	0	0	8.4561	12.0275	8.6876	0	0	0	9.72373	0.01	-9.92537	5.55e-16	2.4e-13
novel-m0336-5p	33	28	25	0	0	0	4.8956	3.7419	3.1477	0	0	0	3.9284	0.01	-8.6178	1.62e-08	1.34e-06
novel-m0630-3p	22	10	26	0	0	0	3.2637	1.3364	3.2736	0	0	0	2.62457	0.01	-8.03594	9.3e-06	0.000423233
novel-m0338-5p	9	14	25	0	0	0	1.3352	1.8709	3.1477	0	0	0	2.11793	0.01	-7.72651	7.56e-05	0.00207733
miR-240-y	13	20	13	0	0	0	1.9286	2.6728	1.6368	0	0	0	2.0794	0.01	-7.70002	7.31e-05	0.00206677
novel-m0301-3p	17	14	14	0	0	0	2.522	1.8709	1.7627	0	0	0	2.05187	0.01	-7.68079	7.41e-05	0.00206677
novel-m0241-5p	3	12	23	0	0	0	0.4451	1.6037	2.8959	0	0	0	1.64823	0.01	-7.36478	0.00139654	0.0213807
novel-m0267-5p	12	13	9	0	0	0	1.7802	1.7373	1.1332	0	0	0	1.55023	0.01	-7.27634	0.00067788	0.0127471
novel-m0618-5p	12	13	9	0	0	0	1.7802	1.7373	1.1332	0	0	0	1.55023	0.01	-7.27634	0.000708208	0.012883
novel-m0509-3p	17	8	7	0	0	0	2.522	1.0691	0.8814	0	0	0	1.49083	0.01	-7.21998	0.00147926	0.0222532
apl-miR-11589-3p	6	16	11	0	0	0	0.8901	2.1382	1.385	0	0	0	1.4711	0.01	-7.20075	0.0012757	0.0200632
novel-m0575-3p	0	16	17	0	0	0	0	2.1382	2.1404	0	0	0	1.4262	0.01	-7.15603	0.0115447	0.109139
novel-m0519-5p	3	20	6	0	0	0	0.4451	2.6728	0.7554	0	0	0	1.2911	0.01	-7.01246	0.00566479	0.0663698
novel-m0349-3p	9	16	3	0	0	0	1.3352	2.1382	0.3777	0	0	0	1.2837	0.01	-7.00416	0.0049027	0.0597301
novel-m0139-3p	15	0	12	0	0	0	2.2253	0	1.5109	0	0	0	1.2454	0.01	-6.96047	0.0184454	0.154157
miR-9270-x	16	5	5	0	0	0	2.3736	0.6682	0.6295	0	0	0	1.22377	0.01	-6.93518	0.00573448	0.0665815
miR-31-y	0	15	13	0	0	0	0	2.0046	1.6368	0	0	0	1.2138	0.01	-6.92339	0.0202373	0.166717
novel-m0573-3p	2	8	17	0	0	0	0.2967	1.0691	2.1404	0	0	0	1.16873	0.01	-6.8688	0.00839105	0.0920768
novel-m0521-3p	14	10	0	0	0	0	2.0769	1.3364	0	0	0	0	1.13777	0.01	-6.83006	0.0234772	0.185459
novel-m0561-5p	10	5	9	0	0	0	1.4835	0.6682	1.1332	0	0	0	1.09497	0.01	-6.77474	0.00617339	0.0707283
novel-m0377-3p	2	8	15	0	0	0	0.2967	1.0691	1.8886	0	0	0	1.0848	0.01	-6.76129	0.010066	0.100831
novel-m0284-3p	7	12	4	0	0	0	1.0385	1.6037	0.5036	0	0	0	1.0486	0.01	-6.71232	0.00896649	0.0943122
novel-m0352-5p	7	7	9	0	0	0	1.0385	0.9355	1.1332	0	0	0	1.03573	0.01	-6.69451	0.00676163	0.0761103
novel-m0376-3p	5	5	13	0	0	0	0.7418	0.6682	1.6368	0	0	0	1.0156	0.01	-6.66619	0.00864245	0.0922929
novel-m0043-3p	7	12	3	0	0	0	1.0385	1.6037	0.3777	0	0	0	1.00663	0.01	-6.65339	0.0111289	0.106961
miR-11588-y	5	11	6	0	0	0	0.7418	1.47	0.7554	0	0	0	0.989067	0.01	-6.628	0.0100831	0.100831
novel-m0125-3p	5	3	14	0	0	0	0.7418	0.4009	1.7627	0	0	0	0.968467	0.01	-6.59763	0.0144769	0.131816
novel-m0325-5p	9	3	9	0	0	0	1.3352	0.4009	1.1332	0	0	0	0.956433	0.01	-6.57959	0.0132365	0.123114
novel-m0228-3p	10	5	5	0	0	0	1.4835	0.6682	0.6295	0	0	0	0.927067	0.01	-6.5346	0.0146901	0.132364
novel-m0092-5p	2	8	9	0	0	0	0.2967	1.0691	1.1332	0	0	0	0.833	0.01	-6.38024	0.0251307	0.193227
novel-m0221-5p	2	7	10	0	0	0	0.2967	0.9355	1.2591	0	0	0	0.830433	0.01	-6.37579	0.0256151	0.19436
novel-m0106-3p	5	11	2	0	0	0	0.7418	1.47	0.2518	0	0	0	0.8212	0.01	-6.35966	0.0308	0.217486
novel-m0635-3p	2	11	5	0	0	0	0.2967	1.47	0.6295	0	0	0	0.798733	0.01	-6.31964	0.029104	0.210424
novel-m0534-5p	5	2	11	0	0	0	0.7418	0.2673	1.385	0	0	0	0.798033	0.01	-6.31838	0.0281875	0.206628
novel-m0385-5p	4	4	10	0	0	0	0.5934	0.5346	1.2591	0	0	0	0.7957	0.01	-6.31415	0.02267	0.182414
novel-m0037-3p	9	5	3	0	0	0	1.3352	0.6682	0.3777	0	0	0	0.7937	0.01	-6.31052	0.0265398	0.197904
novel-m0038-3p	9	5	3	0	0	0	1.3352	0.6682	0.3777	0	0	0	0.7937	0.01	-6.31052	0.0266957	0.198213
novel-m0625-5p	2	3	13	0	0	0	0.2967	0.4009	1.6368	0	0	0	0.778133	0.01	-6.28195	0.039122	0.2554
novel-m0628-5p	2	3	13	0	0	0	0.2967	0.4009	1.6368	0	0	0	0.778133	0.01	-6.28195	0.0388035	0.254281
novel-m0165-3p	6	4	7	0	0	0	0.8901	0.5346	0.8814	0	0	0	0.7687	0.01	-6.26435	0.0259908	0.195496
novel-m0350-3p	7	3	6	0	0	0	1.0385	0.4009	0.7554	0	0	0	0.7316	0.01	-6.19298	0.0352992	0.239481
novel-m0380-5p	7	3	5	0	0	0	1.0385	0.4009	0.6295	0	0	0	0.689633	0.01	-6.10776	0.0417699	0.259782
novel-m0012-5p	7	2	6	0	0	0	1.0385	0.2673	0.7554	0	0	0	0.687067	0.01	-6.10238	0.0467562	0.277967
novel-m0497-3p	7	2	6	0	0	0	1.0385	0.2673	0.7554	0	0	0	0.687067	0.01	-6.10238	0.0467138	0.277967
novel-m0048-3p	5	5	5	0	0	0	0.7418	0.6682	0.6295	0	0	0	0.679833	0.01	-6.08711	0.0375956	0.249197
miR-7477-x	4	4	6	0	0	0	0.5934	0.5346	0.7554	0	0	0	0.6278	0.01	-5.97223	0.0477268	0.280841
novel-m0428-3p	3	6	5	0	0	0	0.4451	0.8018	0.6295	0	0	0	0.625467	0.01	-5.96686	0.0492128	0.284743
novel-m0625-3p	49	62	67	0	4	0	7.2693	8.2856	8.4358	0	0.5747	0	7.9969	0.191567	-5.38352	8.56e-09	8.71e-07
novel-m0628-3p	49	62	67	0	4	0	7.2693	8.2856	8.4358	0	0.5747	0	7.9969	0.191567	-5.38352	8.05e-09	8.7e-07
novel-m0378-5p	93	90	120	6	2	0	13.7967	12.0275	15.1089	0.7523	0.2873	0	13.6444	0.346533	-5.29917	2.06e-13	5.1e-11
novel-m0307-3p	23	21	27	0	2	0	3.4121	2.8064	3.3995	0	0.2873	0	3.206	0.0957667	-5.06511	3.95e-05	0.00127931
novel-m0412-5p	27	79	41	0	0	5	4.0055	10.5575	5.1622	0	0	0.6526	6.57507	0.217533	-4.9177	1.03e-06	5.41e-05
novel-m0100-3p	34	22	35	0	3	0	5.044	2.9401	4.4068	0	0.431	0	4.1303	0.143667	-4.84545	3.52e-05	0.00124312
novel-m0392-3p	13	17	23	2	0	0	1.9286	2.2719	2.8959	0.2508	0	0	2.36547	0.0836	-4.82248	0.000936108	0.0158771
novel-m0177-3p	32	30	36	4	0	0	4.7473	4.0092	4.5327	0.5015	0	0	4.42973	0.167167	-4.72786	1.34e-05	0.000566452
novel-m0397-5p	13	33	15	0	0	3	1.9286	4.4101	1.8886	0	0	0.3916	2.74243	0.130533	-4.39297	0.000641829	0.0122018
novel-m0156-5p	28	15	14	0	3	0	4.1539	2.0046	1.7627	0	0.431	0	2.6404	0.143667	-4.19996	0.00486404	0.0596794
miR-235-y	97	151	163	7	14	2	14.3902	20.1795	20.5229	0.8776	2.0114	0.2611	18.3642	1.05003	-4.12839	1.16e-08	1.06e-06
miR-72-x	1061	1109	1237	81	71	56	157.402	148.206	155.747	10.1554	10.2006	7.3094	153.785	9.2218	-4.05972	6.83e-21	1.18e-17
novel-m0630-5p	10	24	46	3	0	2	1.4835	3.2073	5.7917	0.3761	0	0.2611	3.49417	0.2124	-4.04009	0.000706967	0.012883
novel-m0511-5p	8	9	18	0	2	0	1.1868	1.2028	2.2663	0	0.2873	0	1.55197	0.0957667	-4.01843	0.0236736	0.185522
miR-218-y	33	26	38	2	4	0	4.8956	3.4746	4.7845	0.2508	0.5747	0	4.3849	0.275167	-3.99417	8.75e-05	0.00229355
novel-m0482-5p	187	236	306	15	11	22	27.7418	31.5388	38.5277	1.8806	1.5804	2.8716	32.6028	2.11087	-3.94909	1.75e-16	1.01e-13
novel-m0146-5p	11	9	9	0	0	2	1.6319	1.2028	1.1332	0	0	0.2611	1.32263	0.0870333	-3.9257	0.0201619	0.166717
novel-m0241-3p	17	28	25	5	0	0	2.522	3.7419	3.1477	0.6269	0	0	3.1372	0.208967	-3.90813	0.00222417	0.0310987
novel-m0123-3p	48	80	85	4	10	0	7.1209	10.6911	10.7021	0.5015	1.4367	0	9.5047	0.646067	-3.87889	2.47e-05	0.000947963
miR-3529-x	78	67	135	7	7	6	11.5715	8.9538	16.9975	0.8776	1.0057	0.7832	12.5076	0.888833	-3.81475	1.81e-09	2.84e-07
miR-551-x	60	88	86	4	5	8	8.9011	11.7602	10.828	0.5015	0.7183	1.0442	10.4964	0.754667	-3.79792	2.57e-09	3.42e-07
novel-m0557-3p	24	63	42	5	0	5	3.5604	8.4193	5.2881	0.6269	0	0.6526	5.75593	0.4265	-3.75443	6.11e-05	0.00179208
novel-m0118-5p	10	32	21	2	0	3	1.4835	4.2765	2.6441	0.2508	0	0.3916	2.80137	0.214133	-3.70955	0.00198256	0.0285819
novel-m0059-5p	10	11	21	0	3	0	1.4835	1.47	2.6441	0	0.431	0	1.86587	0.143667	-3.69905	0.0330696	0.229851
novel-m0465-3p	9	15	12	3	0	0	1.3352	2.0046	1.5109	0.3761	0	0	1.6169	0.125367	-3.689	0.0327112	0.229851
novel-m0083-3p	53	68	92	7	5	5	7.8627	9.0875	11.5835	0.8776	0.7183	0.6526	9.51123	0.7495	-3.66563	2.51e-08	1.97e-06
novel-m0524-3p	171	237	246	17	15	22	25.3682	31.6725	30.9732	2.1314	2.155	2.8716	29.338	2.386	-3.6201	2.02e-14	7e-12
novel-m0199-3p	78	77	89	5	8	7	11.5715	10.2902	11.2058	0.6269	1.1494	0.9137	11.0225	0.896667	-3.61974	5.97e-09	6.88e-07
novel-m0332-3p	8	22	17	0	0	4	1.1868	2.9401	2.1404	0	0	0.5221	2.0891	0.174033	-3.58545	0.010931	0.106283
novel-m0333-3p	8	22	17	0	0	4	1.1868	2.9401	2.1404	0	0	0.5221	2.0891	0.174033	-3.58545	0.0107882	0.106043
novel-m0502-3p	38	20	34	4	4	0	5.6374	2.6728	4.2809	0.5015	0.5747	0	4.19703	0.358733	-3.54839	0.000749236	0.0132263
miR-31-x	1168	1225	1359	133	121	136	173.275	163.708	171.108	16.6749	17.3841	17.7515	169.364	17.2702	-3.29377	1.65e-17	1.43e-14
novel-m0379-5p	5	10	24	0	0	4	0.7418	1.3364	3.0218	0	0	0.5221	1.7	0.174033	-3.2881	0.0405393	0.259782
novel-m0542-3p	7	15	14	2	0	2	1.0385	2.0046	1.7627	0.2508	0	0.2611	1.60193	0.170633	-3.23084	0.0356346	0.240812
novel-m0580-3p	23	11	7	2	3	0	3.4121	1.47	0.8814	0.2508	0.431	0	1.92117	0.227267	-3.07952	0.0490085	0.284743
novel-m0086-3p	41	21	34	0	8	4	6.0824	2.8064	4.2809	0	1.1494	0.5221	4.3899	0.557167	-2.97801	0.0067019	0.0761103
novel-m0433-3p	13	44	41	0	4	9	1.9286	5.8801	5.1622	0	0.5747	1.1747	4.32363	0.583133	-2.89035	0.00585359	0.0675114
apl-miR-11588-3p	529	551	772	113	79	64	78.4783	73.6351	97.2005	14.1674	11.3499	8.3536	83.1046	11.2903	-2.87985	4.15e-09	5.13e-07
miR-29-x	60	42	55	11	8	3	8.9011	5.6128	6.9249	1.3791	1.1494	0.3916	7.14627	0.973367	-2.87613	0.000353528	0.00736871
miR-352-x	59	42	52	4	3	15	8.7528	5.6128	6.5472	0.5015	0.431	1.9579	6.97093	0.963467	-2.85505	0.000189484	0.0044905
novel-m0492-5p	11	11	26	5	2	0	1.6319	1.47	3.2736	0.6269	0.2873	0	2.12517	0.304733	-2.80196	0.0476927	0.280841
novel-m0132-3p	147	202	207	18	20	44	21.8078	26.9951	26.0628	2.2568	2.8734	5.7431	24.9552	3.62443	-2.78352	5.49e-08	4.13e-06
novel-m0185-5p	21	15	38	5	6	0	3.1154	2.0046	4.7845	0.6269	0.862	0	3.3015	0.4963	-2.73384	0.0285133	0.20726
miR-1388-y	30	38	45	0	5	12	4.4506	5.0783	5.6658	0	0.7183	1.5663	5.0649	0.761533	-2.73355	0.00434318	0.0544471
miR-1388-x	59	42	52	4	3	18	8.7528	5.6128	6.5472	0.5015	0.431	2.3495	6.97093	1.094	-2.67174	0.000722344	0.012883
miR-1338-y	26	29	34	0	5	9	3.8572	3.8755	4.2809	0	0.7183	1.1747	4.00453	0.631	-2.66592	0.00846255	0.0920768
miR-215-x	174	261	219	48	31	29	25.8133	34.8798	27.5737	6.018	4.4538	3.7852	29.4223	4.75233	-2.6302	5.99e-07	3.46e-05
novel-m0212-5p	201	204	236	33	23	54	29.8188	27.2624	29.7141	4.1374	3.3044	7.0484	28.9318	4.83007	-2.58254	6.67e-08	4.71e-06
novel-m0116-3p	21	13	19	0	3	6	3.1154	1.7373	2.3922	0	0.431	0.7832	2.41497	0.404733	-2.57696	0.0400556	0.259033
novel-m0178-5p	19	46	25	7	0	9	2.8187	6.1474	3.1477	0.8776	0	1.1747	4.03793	0.6841	-2.56134	0.0154251	0.137554
novel-m0465-5p	33	37	44	4	3	13	4.8956	4.9446	5.5399	0.5015	0.431	1.6968	5.1267	0.876433	-2.54831	0.00139599	0.0213807
novel-m0086-5p	66	70	55	12	7	15	9.7912	9.3547	6.9249	1.5045	1.0057	1.9579	8.69027	1.48937	-2.5447	7.81e-05	0.00211228
novel-m0411-5p	56	51	32	10	6	9	8.3077	6.8156	4.029	1.2538	0.862	1.1747	6.3841	1.09683	-2.54114	0.00104492	0.0173194
miR-137-y	183	231	203	37	46	25	27.1484	30.8706	25.5592	4.6389	6.6088	3.2631	27.8594	4.83693	-2.526	1.12e-05	0.000497658
novel-m0187-5p	103	114	142	34	15	20	15.2803	15.2349	17.8788	4.2628	2.155	2.6105	16.1313	3.00943	-2.4223	2.66e-05	0.0010021
novel-m0589-5p	76	114	111	21	19	17	11.2748	15.2349	13.9757	2.6329	2.7297	2.2189	13.4951	2.52717	-2.41685	2.23e-05	0.000895321
novel-m0624-5p	208	248	201	39	27	63	30.8572	33.1425	25.3074	4.8896	3.8791	8.2231	29.769	5.66393	-2.39394	1.18e-06	5.73e-05
novel-m0633-5p	208	248	201	39	27	63	30.8572	33.1425	25.3074	4.8896	3.8791	8.2231	29.769	5.66393	-2.39394	1.19e-06	5.73e-05
novel-m0433-5p	14	47	22	3	4	9	2.0769	6.281	2.77	0.3761	0.5747	1.1747	3.7093	0.7085	-2.38831	0.0162205	0.141532
novel-m0393-3p	86	80	117	21	14	22	12.7583	10.6911	14.7312	2.6329	2.0114	2.8716	12.7269	2.5053	-2.34482	2.12e-05	0.000871688
miR-147-y	736	842	1133	197	115	249	109.187	112.524	142.653	24.699	16.522	32.5009	121.455	24.574	-2.30522	6.8e-08	4.71e-06
novel-m0066-5p	66	47	46	7	15	11	9.7912	6.281	5.7917	0.8776	2.155	1.4358	7.28797	1.48947	-2.29072	0.00311014	0.0410729
novel-m0198-3p	18	22	31	8	4	3	2.6703	2.9401	3.9031	1.003	0.5747	0.3916	3.17117	0.656433	-2.27229	0.0257919	0.194847
novel-m0287-5p	88	55	67	23	13	12	13.055	7.3501	8.4358	2.8836	1.8677	1.5663	9.61363	2.10587	-2.19067	0.00222904	0.0310987
novel-m0192-3p	41	61	62	3	6	28	6.0824	8.152	7.8063	0.3761	0.862	3.6547	7.3469	1.63093	-2.17144	0.0102782	0.102191
novel-m0418-3p	97	119	82	14	22	32	14.3902	15.903	10.3244	1.7553	3.1607	4.1768	13.5392	3.03093	-2.15931	0.000333232	0.00711718
miR-1559-y	208	243	211	67	49	41	30.8572	32.4743	26.5665	8.4002	7.0398	5.3515	29.966	6.9305	-2.1123	0.000120991	0.00312409
miR-23-x	2591	2658	3718	905	683	600	384.38	355.213	468.124	113.465	98.1265	78.3154	402.572	96.6356	-2.05862	1.22e-05	0.000526107
novel-m0384-3p	159	194	148	42	21	67	23.588	25.926	18.6343	5.2658	3.0171	8.7452	22.7161	5.67603	-2.00076	0.000397034	0.00808081
miR-194-x	130	110	92	25	25	36	19.2858	14.7003	11.5835	3.1344	3.5917	4.6989	15.1899	3.80833	-1.99588	0.000581012	0.0112938
miR-143-x	37633	44714	51539	11400	8370	15166	5582.93	5975.54	6489.14	1429.28	1202.52	1979.55	6015.87	1537.12	-1.96855	3.94e-07	2.62e-05
novel-m0137-5p	60	57	49	20	17	7	8.9011	7.6174	6.1695	2.5075	2.4424	0.9137	7.56267	1.95453	-1.95207	0.0189728	0.157803
novel-m0492-3p	434	462	479	126	120	117	64.3848	61.7412	60.3096	15.7973	17.2404	15.2715	62.1452	16.1031	-1.94831	5.6e-05	0.0016888
novel-m0634-5p	27	66	55	13	13	13	4.0055	8.8202	6.9249	1.6299	1.8677	1.6968	6.58353	1.73147	-1.92687	0.0135139	0.125022
miR-222-y	56813	63073	80541	21857	17301	14728	8428.33	8429.02	10140.7	2740.33	2485.63	1922.38	8999.35	2382.78	-1.91717	3.62e-05	0.00124925
novel-m0349-5p	388	469	509	99	95	177	57.5606	62.6767	64.0868	12.4122	13.6486	23.103	61.4414	16.3879	-1.90658	4.63e-05	0.00145628
miR-211-x	617	718	872	218	193	189	91.5332	95.9528	109.791	27.3319	27.7283	24.6693	99.0924	26.5765	-1.89862	3.99e-05	0.00127931
miR-1662-x	357	398	469	144	101	93	52.9617	53.1883	59.0506	18.0541	14.5107	12.1389	55.0669	14.9012	-1.88575	0.000361477	0.0074447
miR-458-y	78	89	70	22	17	28	11.5715	11.8939	8.8135	2.7583	2.4424	3.6547	10.7596	2.9518	-1.86596	0.0021442	0.0305175
miR-204-x	637	742	898	228	201	209	94.5003	99.1602	113.065	28.5856	28.8776	27.2799	102.242	28.2477	-1.85578	4.8e-05	0.00148306
novel-m0176-3p	48	80	53	17	15	20	7.1209	10.6911	6.6731	2.1314	2.155	2.6105	8.1617	2.29897	-1.82788	0.00844625	0.0920768
novel-m0055-3p	59	75	155	16	37	28	8.7528	10.0229	19.5156	2.006	5.3158	3.6547	12.7638	3.65883	-1.8026	0.0204536	0.166989
miR-365-x	1020	1080	1544	421	404	240	151.319	144.33	194.401	52.7831	58.0426	31.3261	163.35	47.3839	-1.7855	0.0021521	0.0305175
miR-460-y	1279	1456	1397	433	215	602	189.742	194.578	175.893	54.2876	30.889	78.5764	186.738	54.5843	-1.77446	0.000230008	0.00523571
miR-29-y	6757	7144	6590	2118	1558	2530	1002.41	954.717	829.73	265.545	223.838	330.23	928.954	273.204	-1.76563	3.38e-05	0.00122001
miR-301-x	1302	1494	1659	487	340	519	193.154	199.657	208.88	61.0579	48.8478	67.7428	200.564	59.2162	-1.76	3.68e-05	0.00124925
novel-m0161-5p	27	36	40	7	11	13	4.0055	4.811	5.0363	0.8776	1.5804	1.6968	4.6176	1.38493	-1.73733	0.0401276	0.259033
miR-145-x	14378	16115	13311	4744	5560	3734	2133.01	2153.59	1675.95	594.782	798.805	487.383	1987.52	626.99	-1.66445	0.00264805	0.0357901
miR-145-y	2856	3433	3717	1225	840	1169	423.693	458.783	467.998	153.585	120.683	152.584	450.158	142.284	-1.66166	0.000173739	0.00417455
novel-m0596-5p	141	131	162	67	28	51	20.9176	17.5067	20.397	8.4002	4.0228	6.6568	19.6071	6.35993	-1.62429	0.00926882	0.0943239
novel-m0597-5p	141	131	162	67	28	51	20.9176	17.5067	20.397	8.4002	4.0228	6.6568	19.6071	6.35993	-1.62429	0.00917808	0.0943122
novel-m0598-5p	141	131	162	67	28	51	20.9176	17.5067	20.397	8.4002	4.0228	6.6568	19.6071	6.35993	-1.62429	0.00913657	0.0943122
miR-18-y	358	391	434	127	121	144	53.11	52.2529	54.6438	15.9227	17.3841	18.7957	53.3356	17.3675	-1.61871	0.00115325	0.0184734
miR-1552-x	1082	1079	1342	410	362	420	160.517	144.196	168.968	51.404	52.0085	54.8208	157.894	52.7444	-1.58186	0.00071371	0.012883
apl-miR-11591-5p	1082	1147	1586	443	354	509	160.517	153.284	199.689	55.5414	50.8591	66.4375	171.163	57.6127	-1.57092	0.000614854	0.0118189
novel-m0167-5p	89	74	143	36	38	32	13.2033	9.8893	18.0048	4.5135	5.4595	4.1768	13.6991	4.7166	-1.53827	0.0298521	0.212527
miR-92-x	1010	1052	1514	437	416	419	149.836	140.588	190.624	54.7891	59.7667	54.6902	160.349	56.4153	-1.50706	0.00326019	0.042407
miR-143-y	515345	584428	611905	223441	197339	201131	76452.5	78102.4	77043.3	28014	28351.7	26252.7	77199.4	27539.5	-1.48709	0.00169394	0.0248349
miR-456-y	10878	10802	14652	4528	4068	4880	1613.77	1443.57	1844.79	567.7	584.449	636.965	1634.05	596.371	-1.45417	0.00237394	0.0325946
miR-34-y	221	239	189	78	76	90	32.7858	31.9397	23.7965	9.7793	10.9189	11.7473	29.5073	10.8152	-1.44802	0.0135889	0.125047
novel-m0094-5p	157	183	228	87	65	61	23.2913	24.4559	28.7069	10.9077	9.3385	7.9621	25.4847	9.40277	-1.43847	0.023069	0.184766
novel-m0292-3p	80	130	129	55	29	47	11.8682	17.3731	16.2421	6.8957	4.1664	6.1347	15.1611	5.73227	-1.4032	0.038062	0.25037
miR-150-x	3495	4108	4986	2058	1495	1290	518.49	548.989	627.774	258.023	214.786	168.378	565.085	213.729	-1.40268	0.0166287	0.143122
novel-m0279-3p	6176	7432	8741	2942	2438	3466	916.222	993.206	1100.56	368.855	350.267	452.402	1003.33	390.508	-1.36137	0.00470547	0.0581462
novel-m0498-5p	187	304	299	132	93	92	27.7418	40.6263	37.6463	16.5496	13.3613	12.0084	35.3381	13.9731	-1.33857	0.0455634	0.273272
novel-m0499-5p	187	304	299	132	93	92	27.7418	40.6263	37.6463	16.5496	13.3613	12.0084	35.3381	13.9731	-1.33857	0.045381	0.273272
miR-130-x	13612	14451	18820	8034	5674	5435	2019.37	1931.22	2369.58	1007.27	815.183	709.407	2106.72	843.952	-1.31977	0.0233984	0.185459
novel-m0534-3p	137	154	173	63	45	85	20.3242	20.5804	21.782	7.8987	6.4651	11.0947	20.8955	8.48617	-1.30001	0.0336584	0.231067
miR-1677-x	528	515	730	266	213	258	78.3299	68.8241	91.9124	33.3499	30.6017	33.6756	79.6888	32.5424	-1.29206	0.0217554	0.176699
novel-m0379-3p	168	214	262	69	78	120	24.9231	28.5988	32.9877	8.6509	11.2063	15.6631	28.8365	11.8401	-1.28422	0.0365798	0.244336
miR-106-y	918	1137	1044	469	415	455	136.187	151.948	131.447	58.8011	59.623	59.3892	139.861	59.2711	-1.23859	0.0300447	0.213022
miR-128-x	437	447	543	228	184	217	64.8299	59.7367	68.3677	28.5856	26.4353	28.3241	64.3114	27.7817	-1.21094	0.0452288	0.273272
miR-2954-x	6154	5955	7816	3389	2755	2628	912.959	795.821	984.092	424.898	395.81	343.021	897.624	387.91	-1.21039	0.0481828	0.282563
miR-460-x	11503	11518	13987	5868	5177	5797	1706.49	1539.25	1761.07	735.704	743.779	756.657	1668.94	745.38	-1.16288	0.0456506	0.273272
miR-467-x	9	24	36	79	30	34	1.3352	3.2073	4.5327	9.9047	4.3101	4.4379	3.02507	6.21757	1.03938	0.00518976	0.0625234
novel-m0240-5p	4	30	13	15	31	54	0.5934	4.0092	1.6368	1.8806	4.4538	7.0484	2.0798	4.46093	1.1009	0.0252443	0.193242
miR-185-x	5	22	28	66	22	31	0.7418	2.9401	3.5254	8.2748	3.1607	4.0463	2.40243	5.1606	1.10304	0.00873504	0.0927094
miR-10-y	234	297	203	633	451	552	34.7144	39.6908	25.5592	79.3627	64.7951	72.0501	33.3215	72.0693	1.11293	5.54e-07	3.3e-05
miR-501-y	26	36	52	155	51	53	3.8572	4.811	6.5472	19.4332	7.3272	6.9179	5.0718	11.2261	1.14629	0.000901074	0.0154342
miR-378-y	136	166	288	796	230	327	20.1759	22.1841	36.2613	99.7989	33.0441	42.6819	26.2071	58.5083	1.15868	0.000164323	0.00400392
miR-3968-y	11671	9840	9634	26458	12890	33539	1731.42	1315.01	1212.99	3317.19	1851.9	4377.7	1419.81	3182.26	1.16436	5.03e-07	3.11e-05
novel-m0028-3p	13	5	3	19	9	23	1.9286	0.6682	0.3777	2.3821	1.293	3.0021	0.9915	2.22573	1.1666	0.0351546	0.239439
novel-m0269-3p	16	14	5	13	36	32	2.3736	1.8709	0.6295	1.6299	5.1721	4.1768	1.62467	3.6596	1.17154	0.0157433	0.139671
miR-7911-x	8	13	10	33	6	34	1.1868	1.7373	1.2591	4.1374	0.862	4.4379	1.3944	3.14577	1.17377	0.0163977	0.14184
miR-93-x	14	30	56	130	46	52	2.0769	4.0092	7.0508	16.2988	6.6088	6.7873	4.37897	9.8983	1.17659	0.00147103	0.0222532
miR-378-x	4	7	23	40	14	25	0.5934	0.9355	2.8959	5.015	2.0114	3.2631	1.47493	3.42983	1.21749	0.0109969	0.106283
miR-9277-y	429	297	261	1045	518	916	63.643	39.6908	32.8618	131.017	74.421	119.561	45.3985	108.333	1.25476	2.13e-06	9.97e-05
miR-4286-x	42	46	36	61	38	215	6.2308	6.1474	4.5327	7.6479	5.4595	28.063	5.63697	13.7235	1.28365	0.0015646	0.0231904
novel-m0091-3p	6	4	14	36	9	15	0.8901	0.5346	1.7627	4.5135	1.293	1.9579	1.06247	2.58813	1.28449	0.0162803	0.141532
miR-2779-y	6	7	9	29	10	17	0.8901	0.9355	1.1332	3.6359	1.4367	2.2189	0.986267	2.4305	1.3012	0.00908016	0.0943122
miR-10-x	15023	17252	18795	44207	48532	37027	2228.69	2305.54	2366.43	5542.48	6972.59	4832.97	2300.22	5782.68	1.32997	1.58e-09	2.73e-07
miR-322-y	0	7	6	14	11	9	0	0.9355	0.7554	1.7553	1.5804	1.1747	0.563633	1.50347	1.41546	0.0438803	0.267299
miR-2478-y	16160	14035	13778	44286	23051	56318	2397.37	1875.62	1734.75	5552.38	3311.73	7350.94	2002.58	5405.02	1.43244	2.07e-09	2.99e-07
novel-m0256-5p	8	10	20	19	28	57	1.1868	1.3364	2.5181	2.3821	4.0228	7.44	1.68043	4.61497	1.45749	0.00105118	0.0173194
miR-9226-x	275	208	303	207	142	2022	40.7968	27.7969	38.1499	25.9527	20.4011	263.923	35.5812	103.426	1.53941	0.00567788	0.0663698
miR-217-x	6	6	0	5	12	20	0.8901	0.8018	0	0.6269	1.724	2.6105	0.563967	1.6538	1.5521	0.0490533	0.284743
miR-10955-y	5435	4089	3633	14071	9466	18898	806.294	546.45	457.421	1764.16	1359.98	2466.67	603.388	1863.6	1.62694	2.75e-10	5.95e-08
miR-467-y	0	6	11	36	6	13	0	0.8018	1.385	4.5135	0.862	1.6968	0.728933	2.35743	1.69336	0.0233497	0.185459
miR-5099-y	9	16	24	117	22	25	1.3352	2.1382	3.0218	14.6689	3.1607	3.2631	2.16507	7.0309	1.6993	0.00107493	0.0173839
miR-4286-z	470	391	324	928	635	2641	69.7255	52.2529	40.794	116.349	91.2304	344.718	54.2575	184.099	1.76259	4.91e-07	3.11e-05
miR-7475-x	9	2	11	30	6	44	1.3352	0.2673	1.385	3.7613	0.862	5.7431	0.995833	3.45547	1.7949	0.00522019	0.0625234
miR-3963-x	2	4	5	19	5	23	0.2967	0.5346	0.6295	2.3821	0.7183	3.0021	0.486933	2.03417	2.06264	0.00296176	0.0394142
miR-490-y	4	6	2	27	16	13	0.5934	0.8018	0.2518	3.3851	2.2987	1.6968	0.549	2.4602	2.1639	0.000719194	0.012883
novel-m0045-3p	5	2	3	0	21	26	0.7418	0.2673	0.3777	0	3.0171	3.3937	0.462267	2.13693	2.20874	0.0264785	0.197904
miR-1260-x	2779	2125	2221	13023	6034	16400	412.27	283.983	279.64	1632.77	866.904	2140.62	325.298	1546.76	2.24942	6.1e-14	1.76e-11
novel-m0202-5p	4	14	12	49	67	57	0.5934	1.8709	1.5109	6.1434	9.6259	7.44	1.32507	7.73643	2.5456	1.63e-08	1.34e-06
novel-m0323-3p	0	2	3	9	9	15	0	0.2673	0.3777	1.1284	1.293	1.9579	0.215	1.45977	2.76333	0.00369522	0.0473536
miR-1468-x	0	0	4	7	8	16	0	0	0.5036	0.8776	1.1494	2.0884	0.167867	1.3718	3.03068	0.00814892	0.0903694
miR-4443-x	0	0	2	6	6	4	0	0	0.2518	0.7523	0.862	0.5221	0.0839333	0.712133	3.08483	0.0254436	0.193909
miR-486-x	163	224	225	394	1536	3816	24.1814	29.9352	28.3292	49.398	220.677	498.086	27.4819	256.054	3.21989	5.89e-10	1.13e-07
novel-m0420-5p	0	5	0	10	9	31	0	0.6682	0	1.2538	1.293	4.0463	0.222733	2.1977	3.30261	0.001253	0.019887
miR-28-y	0	0	4	26	9	4	0	0	0.5036	3.2598	1.293	0.5221	0.167867	1.69163	3.33303	0.00402248	0.0511683
novel-m0202-3p	0	2	0	15	8	2	0	0.2673	0	1.8806	1.1494	0.2611	0.0891	1.09703	3.62204	0.016933	0.14502
miR-451-x	8	37	18	33	842	1503	1.1868	4.9446	2.2663	4.1374	120.97	196.18	2.79923	107.096	5.25773	1.03e-08	9.86e-07
novel-m0105-5p	0	0	0	6	3	2	0	0	0	0.7523	0.431	0.2611	0.01	0.481467	5.58936	0.0496001	0.286027
novel-m0449-5p	0	0	0	3	2	6	0	0	0	0.3761	0.2873	0.7832	0.01	0.4822	5.59156	0.0444223	0.269651
novel-m0322-5p	0	0	0	4	4	3	0	0	0	0.5015	0.5747	0.3916	0.01	0.489267	5.61255	0.0434457	0.265587
novel-m0347-5p	0	0	0	2	8	2	0	0	0	0.2508	1.1494	0.2611	0.01	0.553767	5.79121	0.0333061	0.229851
novel-m0387-3p	0	0	0	3	3	7	0	0	0	0.3761	0.431	0.9137	0.01	0.5736	5.84197	0.0236997	0.185522
miR-1843-x	0	0	0	9	2	4	0	0	0	1.1284	0.2873	0.5221	0.01	0.645933	6.01331	0.0158702	0.140079
novel-m0163-5p	0	0	0	10	5	0	0	0	0	1.2538	0.7183	0	0.01	0.657367	6.03863	0.041277	0.259782
novel-m0328-5p	0	0	0	10	5	0	0	0	0	1.2538	0.7183	0	0.01	0.657367	6.03863	0.0415506	0.259782
novel-m0329-5p	0	0	0	10	5	0	0	0	0	1.2538	0.7183	0	0.01	0.657367	6.03863	0.041866	0.259782
novel-m0442-5p	0	0	0	10	5	0	0	0	0	1.2538	0.7183	0	0.01	0.657367	6.03863	0.0414435	0.259782
novel-m0466-3p	0	0	0	10	5	0	0	0	0	1.2538	0.7183	0	0.01	0.657367	6.03863	0.0410593	0.259782
novel-m0548-5p	0	0	0	0	6	9	0	0	0	0	0.862	1.1747	0.01	0.6789	6.08513	0.0418954	0.259782
novel-m0219-3p	0	0	0	8	0	8	0	0	0	1.003	0	1.0442	0.01	0.6824	6.09255	0.0365416	0.244336
novel-m0237-3p	0	0	0	8	0	8	0	0	0	1.003	0	1.0442	0.01	0.6824	6.09255	0.0364454	0.244336
novel-m0468-5p	0	0	0	6	4	6	0	0	0	0.7523	0.5747	0.7832	0.01	0.7034	6.13627	0.00853551	0.0922902
miR-4734-y	0	0	0	0	5	13	0	0	0	0	0.7183	1.6968	0.01	0.805033	6.33098	0.0275953	0.204016
novel-m0569-3p	0	0	0	8	3	20	0	0	0	1.003	0.431	2.6105	0.01	1.34817	7.07486	0.00054059	0.0106275
miR-10549-y	0	0	0	9	5	21	0	0	0	1.1284	0.7183	2.741	0.01	1.52923	7.25666	0.00012834	0.00326512
