# Supplementary material for: Comprehensive Identification of miRNAs and circRNAs in the Regulation of Intramuscular and Subcutaneous Fat Deposition in Meat Ducks
Source: Genes (Basel). 2025 Oct 14;16(10):1208. doi: 10.3390/genes16101208 (PMC12562460; doi:10.3390/genes16101208)
Supplement: Supplementary file 1 [file genes-16-01208-s001.zip › Table S7 Comprehensive Analysis of miRNAs and mRNAs in IMP-0-vs-IMP-4.xlsx]

## Sheet: Sheet1
miRNA	Gene
miR-1408-y	GPD1
miR-1408-y	ETNK2
miR-1408-y	PCYT1B
miR-1408-y	WNT7A
miR-1408-y	STK11
miR-1408-y	RPS6KA1
miR-1408-y	WNT10A
miR-1408-y	TCF7L1
miR-1408-y	DAAM1
miR-1408-y	MAPT
miR-1408-y	NGFR
miR-1763-y	WNT10A
miR-4507-y	LOC101795759
miR-5126-y	ETNK2
miR-5126-y	FZD5
miR-5126-y	SC5D
miR-5126-y	PI4KB
miR-5126-y	FOXO3
miR-5126-y	DAAM1
novel-m0017-3p	PI4KB
novel-m0029-3p	ABCG4
novel-m0129-3p	GPC4
novel-m0133-3p	ILK
novel-m0146-5p	B3GNT5
novel-m0156-5p	SCD
novel-m0202-5p	RXRA
novel-m0202-5p	FOS
novel-m0211-3p	SPHK1
novel-m0453-5p	PLA2G12B
novel-m0453-5p	LOC101805218
novel-m0453-5p	SCD
novel-m0453-5p	ALDOC
novel-m0453-5p	MAPT
novel-m0453-5p	MAP2K3
novel-m0453-5p	LOC101794161
novel-m0454-5p	ETNK2
novel-m0454-5p	DGKZ
novel-m0454-5p	LOC101805218
novel-m0454-5p	STAT3
novel-m0454-5p	PRKCQ
novel-m0485-5p	APOA1
novel-m0485-5p	SHMT2
novel-m0485-5p	STAT3
novel-m0485-5p	FGF1
novel-m0485-5p	FOS
novel-m0485-5p	PDGFRB
novel-m0485-5p	MKNK2
novel-m0540-3p	FOS
novel-m0672-5p	MAP4K4
Glycerophospholipid metabolism	miR-1408-y
Glycerophospholipid metabolism	miR-5126-y
Glycerophospholipid metabolism	novel-m0454-5p
Glycerophospholipid metabolism	novel-m0453-5p
mTOR signaling pathway	miR-1763-y
mTOR signaling pathway	miR-1408-y
mTOR signaling pathway	miR-4507-y
mTOR signaling pathway	miR-5126-y
ABC transporters	novel-m0029-3p
Lysine degradation	novel-m0454-5p
Lysine degradation	novel-m0453-5p
steroid biosynthesis	miR-5126-y
PPAR signaling pathway	novel-m0133-3p
PPAR signaling pathway	novel-m0202-5p
PPAR signaling pathway	novel-m0485-5p
PPAR signaling pathway	novel-m0156-5p
PPAR signaling pathway	novel-m0453-5p
carbon metabolism	novel-m0485-5p
Inositol phosphate metabolism	novel-m0453-5p
Inositol phosphate metabolism	miR-5126-y
Inositol phosphate metabolism	novel-m0017-3p
FoxO signaling pathway	miR-1408-y
FoxO signaling pathway	miR-4507-y
FoxO signaling pathway	miR-5126-y
FoxO signaling pathway	novel-m0454-5p
FoxO signaling pathway	novel-m0485-5p
Wnt signaling pathway	miR-1763-y
Wnt signaling pathway	miR-1408-y
Wnt signaling pathway	miR-5126-y
Wnt signaling pathway	novel-m0129-3p
Fatty acid metabolism	novel-m0156-5p
Fatty acid metabolism	novel-m0453-5p
MAPK signaling pathway	miR-1408-y
MAPK signaling pathway	novel-m0672-5p
MAPK signaling pathway	novel-m0202-5p
MAPK signaling pathway	novel-m0485-5p
MAPK signaling pathway	novel-m0540-3p
MAPK signaling pathway	novel-m0453-5p
Sphingolipid metabolism	novel-m0211-3p
Glycosphingolipid biosynthesis - lacto and neolacto series	novel-m0146-5p
Adipocytokine signaling pathway	miR-1408-y
Adipocytokine signaling pathway	novel-m0202-5p
Adipocytokine signaling pathway	novel-m0454-5p
Adipocytokine signaling pathway	novel-m0485-5p
