# Supplementary material for: Comprehensive Identification of miRNAs and circRNAs in the Regulation of Intramuscular and Subcutaneous Fat Deposition in Meat Ducks
Source: Genes (Basel). 2025 Oct 14;16(10):1208. doi: 10.3390/genes16101208 (PMC12562460; doi:10.3390/genes16101208)
Supplement: Supplementary file 1 [file genes-16-01208-s001.zip › Table S8 Comprehensive Analysis of miRNAs and mRNAs in SCP-0-vs-SCP-4.xlsx]

## Sheet: Sheet2
miRNA	Symbol
novel-m0384-3p	POMC
novel-m0202-5p	RXRA
novel-m0100-3p	TRAF2
novel-m0100-3p	STAT3
novel-m0630-5p	RXRA
novel-m0165-3p	STAT3
novel-m0385-5p	G6PC
novel-m0385-5p	LOC101804465
novel-m0384-3p	LOC101804020
miR-128-x	SHC1
miR-4734-y	ACACA
novel-m0433-3p	SHC1
novel-m0630-5p	SHC1
novel-m0392-3p	SHC1
novel-m0392-3p	PYGB
novel-m0125-3p	GRB2
novel-m0037-3p	SH2B2
novel-m0038-3p	SH2B2
novel-m0156-5p	SCD
novel-m0384-3p	CERS1
novel-m0433-3p	PLPP2
novel-m0165-3p	SGPP2
novel-m0219-3p	SPHK1
novel-m0237-3p	SPHK1
novel-m0625-5p	UGT8
novel-m0628-5p	UGT8
novel-m0624-5p	PRKCB
novel-m0633-5p	PRKCB
novel-m0433-3p	PIK3C2B
novel-m0630-3p	PIKFYVE
novel-m0125-3p	PRKCA
novel-m0165-3p	PI4KB
novel-m0048-3p	PI4KB
novel-m0630-5p	LOC101797490
novel-m0630-3p	PPARD
novel-m0630-5p	PDSS2
novel-m0219-3p	PMVK
novel-m0237-3p	PMVK
novel-m0630-5p	PPP3CC
novel-m0048-3p	RAC3
novel-m0573-3p	ENO2
novel-m0163-5p	ENO2
novel-m0328-5p	ENO2
novel-m0329-5p	ENO2
novel-m0442-5p	ENO2
novel-m0466-3p	ENO2
novel-m0433-5p	ACSF3
novel-m0048-3p	ACSF3
miR-18-y	EZH1
novel-m0125-3p	NSD3
novel-m0625-3p	CACNA1C
novel-m0628-3p	CACNA1C
novel-m0630-3p	CACNA1C
novel-m0125-3p	CAMK2G
novel-m0105-5p	MAP2K3
novel-m0332-3p	ABCG4
novel-m0333-3p	ABCG4
novel-m0385-5p	ABCG4
miR-1260-x	RNF152
novel-m0624-5p	FZD3
novel-m0633-5p	FZD3
novel-m0630-3p	FZD5
novel-m0037-3p	LOC101792295
novel-m0038-3p	LOC101792295
novel-m0630-5p	PLA2G3
novel-m0384-3p	GPAM
novel-m0524-3p	AGPAT2
novel-m0384-3p	ST3GAL4
novel-m0307-3p	ST3GAL4
novel-m0146-5p	B3GNT5
novel-m0165-3p	A4GALT
novel-m0384-3p	GBGT1
novel-m0384-3p	CTBP2
novel-m0307-3p	GADD45B
Adipocytokine signaling pathway	novel-m0384-3p
Adipocytokine signaling pathway	novel-m0202-5p
Adipocytokine signaling pathway	novel-m0100-3p
Adipocytokine signaling pathway	novel-m0630-5p
Adipocytokine signaling pathway	novel-m0165-3p
Adipocytokine signaling pathway	novel-m0385-5p
Retinol metabolism	novel-m0385-5p
Steroid hormone biosynthesis	novel-m0384-3p
Insulin signaling pathway	miR-128-x
Insulin signaling pathway	miR-4734-y
Insulin signaling pathway	novel-m0433-3p
Insulin signaling pathway	novel-m0630-5p
Insulin signaling pathway	novel-m0392-3p
Insulin signaling pathway	novel-m0125-3p
Insulin signaling pathway	novel-m0037-3p
Insulin signaling pathway	novel-m0038-3p
Insulin signaling pathway	novel-m0385-5p
Fatty acid metabolism	miR-4734-y
Fatty acid metabolism	novel-m0156-5p
Fatty acid biosynthesis	miR-4734-y
Sphingolipid metabolism	novel-m0384-3p
Sphingolipid metabolism	novel-m0433-3p
Sphingolipid metabolism	novel-m0165-3p
Sphingolipid metabolism	novel-m0219-3p
Sphingolipid metabolism	novel-m0237-3p
Sphingolipid metabolism	novel-m0625-5p
Sphingolipid metabolism	novel-m0628-5p
Phosphatidylinositol signaling system	novel-m0624-5p
Phosphatidylinositol signaling system	novel-m0633-5p
Phosphatidylinositol signaling system	novel-m0433-3p
Phosphatidylinositol signaling system	novel-m0630-3p
Phosphatidylinositol signaling system	novel-m0125-3p
Phosphatidylinositol signaling system	novel-m0165-3p
Phosphatidylinositol signaling system	novel-m0048-3p
PPAR signaling pathway	novel-m0202-5p
PPAR signaling pathway	novel-m0156-5p
PPAR signaling pathway	novel-m0630-5p
PPAR signaling pathway	novel-m0630-3p
Terpenoid backbone biosynthesis	novel-m0630-5p
Terpenoid backbone biosynthesis	novel-m0219-3p
Terpenoid backbone biosynthesis	novel-m0237-3p
VEGF signaling pathway	novel-m0624-5p
VEGF signaling pathway	novel-m0633-5p
VEGF signaling pathway	novel-m0630-5p
VEGF signaling pathway	novel-m0125-3p
VEGF signaling pathway	novel-m0048-3p
VEGF signaling pathway	novel-m0219-3p
VEGF signaling pathway	novel-m0237-3p
Carbon metabolism	novel-m0573-3p
Carbon metabolism	novel-m0163-5p
Carbon metabolism	novel-m0328-5p
Carbon metabolism	novel-m0329-5p
Carbon metabolism	novel-m0442-5p
Carbon metabolism	novel-m0466-3p
Valine, leucine and isoleucine degradation	novel-m0433-5p
Valine, leucine and isoleucine degradation	novel-m0048-3p
Lysine degradation	miR-18-y
Lysine degradation	novel-m0125-3p
MAPK signaling pathway	novel-m0624-5p
MAPK signaling pathway	novel-m0633-5p
MAPK signaling pathway	novel-m0625-3p
MAPK signaling pathway	novel-m0628-3p
MAPK signaling pathway	novel-m0630-3p
MAPK signaling pathway	novel-m0125-3p
MAPK signaling pathway	novel-m0105-5p
ABC transporters	novel-m0332-3p
ABC transporters	novel-m0333-3p
ABC transporters	novel-m0385-5p
mTOR signaling pathway	miR-1260-x
mTOR signaling pathway	novel-m0624-5p
mTOR signaling pathway	novel-m0633-5p
mTOR signaling pathway	novel-m0630-3p
mTOR signaling pathway	novel-m0125-3p
mTOR signaling pathway	novel-m0037-3p
mTOR signaling pathway	novel-m0038-3p
Ether lipid metabolism	novel-m0433-3p
Ether lipid metabolism	novel-m0630-5p
Ether lipid metabolism	novel-m0625-5p
Ether lipid metabolism	novel-m0628-5p
Glycerophospholipid metabolism	novel-m0384-3p
Glycerophospholipid metabolism	novel-m0524-3p
Glycerophospholipid metabolism	novel-m0433-3p
Glycerophospholipid metabolism	novel-m0630-5p
Glycerolipid metabolism	novel-m0384-3p
Glycerolipid metabolism	novel-m0524-3p
Glycerolipid metabolism	novel-m0433-3p
Glycosphingolipid biosynthesis - lacto and neolacto series	novel-m0384-3p
Glycosphingolipid biosynthesis - lacto and neolacto series	novel-m0307-3p
Glycosphingolipid biosynthesis - lacto and neolacto series	novel-m0146-5p
Glycosphingolipid biosynthesis - lacto and neolacto series	novel-m0165-3p
Glycosphingolipid biosynthesis - globo and isoglobo series	novel-m0384-3p
Glycosphingolipid biosynthesis - globo and isoglobo series	novel-m0165-3p
Wnt signaling pathway	novel-m0384-3p
Wnt signaling pathway	novel-m0624-5p
Wnt signaling pathway	novel-m0633-5p
Wnt signaling pathway	novel-m0630-5p
Wnt signaling pathway	novel-m0630-3p
Wnt signaling pathway	novel-m0125-3p
Wnt signaling pathway	novel-m0048-3p
FoxO signaling pathway	novel-m0100-3p
FoxO signaling pathway	novel-m0307-3p
FoxO signaling pathway	novel-m0125-3p
FoxO signaling pathway	novel-m0165-3p
FoxO signaling pathway	novel-m0385-5p
