# Supplementary material for: Comprehensive Identification of miRNAs and circRNAs in the Regulation of Intramuscular and Subcutaneous Fat Deposition in Meat Ducks
Source: Genes (Basel). 2025 Oct 14;16(10):1208. doi: 10.3390/genes16101208 (PMC12562460; doi:10.3390/genes16101208)
Supplement: Supplementary file 1 [file genes-16-01208-s001.zip › Table S9 ceRNA network of IMP-0-vs-IMP-4.xlsx]

## Sheet: ceRNA network of IMP-0-vs-IMP-4
ncRNA_ID	Symbol	miRNA_ID(both)
novel_circ_000032	Pld4	miR-141-y
novel_circ_000032	Fut9	miR-141-y
novel_circ_000032	CHKA	miR-141-y
novel_circ_000032	Pld4	miR-200-y
novel_circ_000032	Fut9	miR-200-y
novel_circ_000032	CHKA	miR-200-y
novel_circ_000032	Fut9	novel-m0341-5p
novel_circ_000166	ID2	novel-m0197-5p
novel_circ_000166	Plcb2	novel-m0197-5p
novel_circ_000166	KIT	novel-m0197-5p
novel_circ_000166	MBOAT1	novel-m0197-5p
novel_circ_000547	ACADS	miR-145-y
novel_circ_001162	SNX10	miR-499-y
novel_circ_001320	ESRRB	novel-m0279-3p
novel_circ_001327	Pld4	miR-141-y
novel_circ_001327	Fut9	miR-141-y
novel_circ_001327	CHKA	miR-141-y
novel_circ_001327	Zdhhc1	miR-141-y
novel_circ_001327	Pld4	miR-200-y
novel_circ_001327	Fut9	miR-200-y
novel_circ_001327	CHKA	miR-200-y
novel_circ_001684	Zdhhc22	miR-10166-x
novel_circ_001684	PLA2G12B	miR-12135-y
novel_circ_001684	Zdhhc22	novel-m0453-5p
novel_circ_001684	PLA2G12B	novel-m0453-5p
novel_circ_002903	ESR2	novel-m0091-3p
novel_circ_002903	ESR2	novel-m0146-5p
novel_circ_002914	TBXAS1	miR-10166-x
novel_circ_002914	TBXAS1	miR-139-x
novel_circ_003108	Esrrg	miR-152-y
novel_circ_003108	Esrrg	miR-338-x
novel_circ_003145	V-FPS	novel-m0001-3p
novel_circ_003145	V-FPS	novel-m0054-3p
novel_circ_003145	V-FPS	novel-m0620-3p
novel_circ_003145	V-FPS	novel-m0661-3p
novel_circ_003145	V-FPS	novel-m0662-3p
novel_circ_003145	V-FPS	novel-m0669-3p
novel_circ_003345	ST8SIA1	miR-10166-x
novel_circ_003345	DAPP1	miR-10166-x
novel_circ_003345	DAGLA	miR-10166-x
novel_circ_003345	ATP8A2	miR-10166-x
novel_circ_003345	ST8SIA1	novel-m0670-3p
novel_circ_003345	DAGLA	novel-m0670-3p
novel_circ_003492	St3gal2	miR-4507-y
novel_circ_003492	B3GNT5	miR-5124-x
novel_circ_003492	B3GNT5	novel-m0580-3p
